# Supplementary material for: Analysis of individual cells identifies cell‐to‐cell variability following induction of cellular senescence
Source: Aging Cell. 2017 Jul 11;16(5):1043–50. doi: 10.1111/acel.12632 (PMC5595671; doi:10.1111/acel.12632)
Supplement: Supplementary file 2 — Data S1 Single cell expression datasheet. [file ACEL-16-1043-s002.xls]

## Sheet: Sheet1
SAMPLE	GAPDH	TP53	MMP2	HSPA9	LMNB1	NAMPT	CXCL1	ICAM3	IL15	MMP1	CDKN1A	CCNA1	MMP8	MFN1	LMNB2	PTGS2	CCL2	CXCL2	MMP10	TNFRSF10C	CDKN1B	ERCC2	MFN2	COL1A1	AGER	CXCL3	IGFBP2	IL1A	VEGFA	CDKN1C	PCNA	EGLN1	OPA1	CTCF	CXCL5	IGFBP4	IL1B	BHLHE41	CDKN2A	ACTB	VHL	PDK1	CYR61	VIM	CCL3	FGF2	IGFBP6	IL6	PTEN
QUIESCENT_C1_01	11.5929	7.5469	10.7574	8.40758		7.32187		0.613091		5.95509	7.12124		2.53798	7.68606		5.36481		3.98772	1.15384		7.89027		5.2085	8.30106	6.51133		5.70115	3.63297	7.67515	4.58445		8.98606	6.55058		6.71641	8.95096			4.25653	13.4073	8.25304	7.76326	5.33445	14.3116	6.86201	5.69319	8.12017	6.68233	7.33414
QUIESCENT_C1_02	9.38534	6.72752	11.6914	7.67346		9.73714					7.0955		2.21571	7.85191		7.34236		11.411			7.30139	2.52033	7.05358	9.23728	6.54054		0.52577	2.47869	7.92589	5.27011	6.06188	5.8698	5.46794	6.95661	3.80241	8.03002			7.36604	11.1851	7.74129		7.47204	13.0777	5.9607			8.7274	6.45174
QUIESCENT_C1_03	12.6465	8.60995	10.309	7.06732	6.17365	8.65592		2.54333			10.2179	1.19534	3.10495	7.69247	5.54943			5.64907			4.13742		6.27991	8.86356	7.30031		6.0982		6.59064	5.59184	6.87762		4.81068		5.86658	9.66367			4.51038	13.738	8.29797	7.55144	7.41126	15.5229	6.71702	7.24808	5.72413		9.48817
QUIESCENT_C1_05	9.82686	7.86371	11.4354	7.53586					5.47502					7.6419	3.75094		3.62869				7.45585	6.21532	7.37814	9.72232	7.0055		5.06299	2.98865	3.46418	6.61031		7.23478		7.82918	4.89636	7.27688			5.06149	13.9558	7.8925	6.65143	7.19397	13.7864	6.6279		5.30259		8.85383
QUIESCENT_C1_06	10.9563	5.95279	12.9169	6.53601		8.64267					4.78428			4.15469				4.46772			7.96549		7.73186	10.0998	4.98608		6.37999	2.41195	8.64755	3.93887		7.26619	3.15325	6.69136	6.70826	9.52456		7.30857	6.14558	12.3095	7.83176		5.14912	13.8696	7.33518	8.09829			8.87164
QUIESCENT_C1_07	10.6485	7.86964	12.1597	7.4267	5.20251	4.66325							0.99899	8.22404		4.49582		11.2523			1.88982	5.85756	7.59005	9.98117	7.34734		4.24665	2.00522	7.08045	7.31898		8.09798		6.89952	5.42891	8.92879			2.8532	12.6028	8.68392	6.878	7.11305	13.2185	6.64984		3.10969		9.39404
QUIESCENT_C1_08	11.5601	6.8125	11.6806	8.59113		7.86395						1.63868	1.21276	7.71414	4.8341			5.46035			8.16971	6.48199	7.32187	10.0017	8.4728		3.7339	2.85814	3.25084	5.50065		8.35441	7.20082		6.87325	10.1604			8.15824	13.8885	7.77427	6.15192	3.28666	14.2046	6.28308	8.06007	5.41226		10.0262
QUIESCENT_C1_09	10.0735	7.76737	12.9418	9.00929		6.91631					5.76315		2.59422	7.53341				4.37477			8.06481		8.01232	9.81295	6.73595		5.95751	2.87468	8.41755		6.60444	7.15975	3.80095	7.89605	8.10047	8.18135			5.8841	12.7758	7.484	5.81778	6.92398	13.398	3.60819	5.28959	4.03168	5.95334	7.70805
QUIESCENT_C1_10	9.68878	5.6335	12.0001	8.76449	6.32735	9.08761		1.37512			1.54917		0.0750687	7.62293	4.82028	7.09639	5.62979				7.19942	6.40686	5.63917	8.2547	7.71326		6.64085				4.28401		6.30256		7.00675	8.38797			7.47161	13.0295	8.16361		7.08487	14.2398	7.63469		3.27906	7.81788	7.62929
QUIESCENT_C1_11	11.3102	7.6398	13.371	10.1859		8.1773		2.12769					3.96506	5.33741	5.3114	4.59655	6.01341				7.22809		8.58659	9.92838	7.32187		4.92508	2.84057	7.49408	5.22015	5.43524	7.56868	5.81181	7.47241	7.06127	8.38259			6.7457	11.5823	6.35596	5.07247	8.37448	13.7485	6.50873		4.25793		8.71842
QUIESCENT_C1_12	10.4541	5.01891	12.1373	7.55581	4.63846	7.1259					7.40156		0.320948	7.15999				4.87851			7.44089	5.34878	5.91	9.42522	8.43437		7.34892	2.11015	7.82893	4.6781	5.08659	7.76347	6.01745	6.5198	4.11199	8.45426		0.102023	7.32187	12.8088	7.8846		7.41941	14.3215	6.32143	5.04706	6.33848		7.02308
QUIESCENT_C1_14	11.2618	7.53239	11.9477	9.19037		8.12651				5.91632	6.51143		3.16372	8.57506	5.8557	4.51662		5.47028			7.32688	5.9033	8.09929	10.5822	8.27272		5.54641	2.4195	9.11462	5.99362	5.84599	7.36038	5.72792	6.41417	6.80267	9.12541			7.57171	14.3815	8.49275	7.20329	7.63684	14.253	6.55843	6.58337	2.42658	7.38794	7.31687
QUIESCENT_C1_15	10.9086	5.96784	12.9209	9.37618		8.17037					8.02814		3.13189	7.57858		4.30348		8.04838			8.23702	5.23193	6.14382	9.28555	8.37444		0.718074		8.045	6.21316	7.04975	8.47005	5.37541	5.10883	7.75868	8.93359			7.14612	11.8889	8.58516	6.15247	7.32187	13.5467	7.2396	6.66489	2.33767		9.23309
QUIESCENT_C1_16	11.1063	7.75965	12.1902	8.65654	4.25409	8.12596		0.225987			7.46985		1.79168	8.63635	2.87375		7.56981	4.63138			8.45034	5.65331	6.01077	9.92341	7.60664		3.12087	1.98669	7.96596	6.18893	7.32187	7.78627	5.14109	7.27026	9.17168	9.78229			7.7216	14.0438	7.93937	5.28515	6.79462	13.6343	6.51705		3.47617	6.68629	8.49602
QUIESCENT_C1_17	11.5132	5.50706	11.8141	8.31333		9.40597					9.78781	3.0377		6.87423			2.95604			6.73041	9.36482		5.07787	9.70395	7.03918		6.53715	2.20114		5.05628	8.44682	7.4463	5.93403		7.60292	9.96274			5.92744	12.7072	8.80243	6.01434	4.40111	15.0479	7.32187		2.94342	1.8911	8.01311
QUIESCENT_C1_18	11.1792	6.57278	11.8332	8.12545		7.48228					9.13254			7.32187		5.40397		5.94921			7.58482	5.91542	0.880982	8.3434	6.82349		1.12072	0.648583	7.31014	6.81595	7.27438	7.55436	7.51012		7.80353	9.25941				14.0381	8.88505	5.4364	7.06298	14.9206	5.78904	8.21634	3.2827	5.2397	6.41604
QUIESCENT_C1_19	11.7078	8.02368	12.5073	8.86864		9.91574		2.31938			9.12824			6.12555				11.5049			8.77274	6.08629	8.26668	9.16404	7.20141		4.97366	4.30623	7.32187	5.73491	5.74987	6.33131	7.02622	6.26254	5.51082	7.42731			7.04308	13.783	8.60088		7.52686	14.0813	6.75333	6.72669	5.21306	6.14016	7.81797
QUIESCENT_C1_20	10.9164	7.94164	12.1787	8.65645									0.782219	7.41347				7.15774			8.39251	6.32095	6.00197	9.36504	8.53653		4.66738		7.26144	3.1645			6.92807	7.4712	5.78442	9.43297			7.50286	14.0517	8.88627	5.8696	4.65048	13.92	6.29572			5.42283	7.28432
QUIESCENT_C1_21	11.513	7.41551	11.1929	8.94016		8.23573		1.04712	6.70384		8.89305		2.28662	8.32146	5.61524			11.5614			7.5301	5.81522	7.90379	8.02188	6.0504		6.10566	1.9954	8.89849		5.68031	5.08185	5.63934		3.93616	8.87192			7.32945	13.9687	8.73796	5.2838		14.1985	7.18825	6.00969	0.716262	5.79487	7.09224
QUIESCENT_C1_22	11.1726	7.87782	12.2489	8.71827	4.80411	8.02107		1.73686			7.45609		3.39141	8.23743	3.18646		7.46378	2.58548			8.32267	6.08963	6.15964	9.91704	7.20186		3.19291	2.32319	7.66733	5.85563	6.93842	7.99712	5.26928	7.41379	8.9148	9.60767			7.41712	13.8982	8.25486	5.97131	6.84344	13.4568	6.05651		3.88775	6.5409	8.37545
QUIESCENT_C1_23	10.8762	8.06272	12.4392	9.01008	6.6704	8.75878		2.71779			2.06695		4.92338	7.94537			3.75879				7.5367	6.44038	6.69156	9.74855	7.98682		6.02498	3.29719	8.1789	5.90587	5.79724	7.32187	6.34531		4.34866	8.83963			4.38712	13.9109	9.02592	7.64863	7.77364	14.0192	1.55733		3.83484	6.72466	10.1776
QUIESCENT_C1_25	10.5995	7.32187	11.7802	7.1576		6.92158		2.4609			9.78476		3.76723	7.24581				6.24087			7.04965		5.46718	9.19162	5.01397		2.159		8.39801	5.75893	7.79987	8.01436	5.18586		7.38809	8.68021		6.75119	7.68732	12.2689	8.53396		6.4864	13.9655	6.97477	7.70828	2.58105	6.19712	8.72785
QUIESCENT_C1_26	11.5805	5.91844	11.3743	9.33001	6.49057	8.6554			6.40417		7.2288		4.30193	6.74708				5.24288			8.92018		7.10269	8.83664	7.66998		7.47875	1.00994	7.32427	6.85235	6.58728	7.51228			6.99242	8.41632		5.54815	7.31396	13.7105	8.17151		6.44275	14.9167	7.81349	5.64573	3.37823	6.72081	9.38899
QUIESCENT_C1_27	10.8843	7.20732	12.8946	6.92967		7.69219					4.51453		1.97608	9.24818	5.67517			3.75493	1.65005		8.14486	4.09386	5.66615	9.87416	8.869		3.23302		7.06248		7.31867	6.94429		7.84262	8.35657	8.31092			8.41754	10.6719	7.55879	6.95852	1.80981	13.6927	6.47337	6.65033	5.08604		9.94391
QUIESCENT_C1_28	9.59161	7.01683	12.6183	7.83702		7.5731							3.57508	7.4774	2.06688			2.39328					6.97733	9.42128	8.62335		4.20348		5.81873	4.76827	6.81386	6.18611			8.60203	8.6703			7.59225	10.9214	7.51559		3.215	13.4331	6.65979				7.61588
QUIESCENT_C1_29	10.837	5.48221	11.985	7.09968		9.06492	1.30669				6.49264		3.34843	7.77867		7.2843	6.43868	5.73952			7.67557	6.35956	7.32187	10.2804	6.23298		5.93083	2.97343	7.2197	6.6967	7.63283	7.7192	6.27543	6.26346	8.54707	8.45045			8.00161	11.0917	8.02521		8.8043	13.5863	6.83287				8.44997
QUIESCENT_C1_30	11.0042	6.77707	12.9758	8.82915		9.2048					10.8237	1.53187	3.90328	8.68358			6.24871				6.20077	7.60647	5.23504	9.80599	7.37301		5.68297	3.52192	9.31762	6.33511	6.25604	7.12162		7.58581	6.76898	8.98272		0.569687	8.36417	11.4727	8.81704	6.2563	7.27074	14.0356	2.43963		0.521406		9.18159
QUIESCENT_C1_31	11.4812	7.63629	11.3594	8.86863	5.11754	7.1143			2.63739		7.03216		4.265	7.9138				2.76294			5.85222	7.18838	5.55685	9.97765	8.00121		4.74023	3.66654	9.03274	5.45728	6.1657	7.48312	5.02296		7.16616	9.21587			6.87107	14.019	9.13758	5.73818		14.4184	5.0602	7.82171	2.89526		7.777
QUIESCENT_C1_32	11.4827	6.9065	11.1906	7.9029		8.77315					8.71975		2.69562	7.72502		8.09368		3.60493			6.18		7.58903	8.54349	5.13534		5.37244	4.21698	7.64825	5.57585	6.947	6.55961		5.91886	5.34852	9.04		0.769938	7.51147	12.1401	7.70407	6.73273	6.00115	13.9374	6.59825	6.66741			6.26785
QUIESCENT_C1_34	10.0347	7.48883	12.1658	9.00967		7.91486		0.956482					0.982693	8.32448	3.7877			9.70224			5.1651		4.89568	10.6202	2.12768		0.806197	2.9126	9.67935	5.55225	0.752855	7.67802		6.24169	7.1964	9.24053			8.2397	13.5023	8.90332	5.661	4.6965	12.8861	6.93491	6.57308	4.40328		7.67765
QUIESCENT_C1_35	10.4682	4.3598	10.1872	8.96152		8.02048					6.05547		4.68984	7.32187			6.17664				6.74941	7.35256	6.01442	8.80289	8.29567		3.60545	2.95361	8.06559	4.28432	6.71569		5.59604	7.30721	7.72016	9.32148			6.5944	12.9256	8.70873	7.46463	7.42512	12.8404	6.87897		4.60501		8.80267
QUIESCENT_C1_37	10.8508	5.97409	12.4672	7.61882	4.90012	8.13765							2.99846	8.14189				7.14823			8.18821	6.64289	6.83338	9.64425	8.3704		5.46083		7.11547	5.97	5.93833	7.58134	4.86573	5.03008	8.81011	8.60417			7.37782	12.4593	8.27805	6.84907	8.65244	14.2884	7.21268	5.96124	2.93407		8.46378
QUIESCENT_C1_38	11.099		10.709	9.51757		7.64628		1.75718			5.9765		0.777902	7.94283				5.86773			7.8757	6.38894	7.18184	9.95065	6.8715		7.08015	2.7179	9.1631	6.22636		6.93905	7.01402	7.248		9.03465			7.95577	11.1219	7.40057		3.89615	11.8178	4.02614	5.47978			6.52065
QUIESCENT_C1_39	11.2475	6.74733	12.2793	8.44428	4.7859	9.13553					8.45218		3.47346	7.37757		4.36674		6.71034			6.78875	5.48637	6.08471	10.1628	7.76717		4.65391	2.42117	7.90764	5.42406		6.72815	5.84685	6.6133	7.4225	9.11179			6.14245	11.3662	8.27661	4.5228	8.58681	14.0058	6.92847	7.37073			8.59293
QUIESCENT_C1_40	10.3666	7.18364	11.259	7.29196		7.00906					3.72291		2.96388	6.78134				3.37138	1.13881		8.33232			9.71598	7.88955		4.64976	1.7414	7.32187	4.78048	2.53223	2.44103		6.49431	7.78397	9.91901			6.03077	12.5274	7.69256		5.42612	12.9392	2.65087	6.15475			8.17501
QUIESCENT_C1_41	9.39246	5.31535	12.1936	8.39762		7.05513					8.31935		3.61229	7.59283			5.58179				5.76194	5.40385		9.30708	6.39698		4.96347		6.29444	3.23201	7.05585	7.4917		7.32187	7.70721	7.476			6.93982	12.4885	7.54756	6.36188	7.61828	12.977	5.90416				8.63174
QUIESCENT_C1_46	11.4032	7.56181	11.07	8.8681	3.92679	9.83838	6.55329				10.7817	1.26683	3.51972	8.0701	4.49429			8.88465			7.94881	5.1156	7.05239	9.91824	7.45177		5.9215	2.44663	7.19198	3.52836	5.86745	6.16416	7.0602	5.38537	8.05062	9.61316			6.20729	12.6236	9.05781	4.63125	8.9254	14.0227	7.1769	8.80917		4.13821	5.71272
QUIESCENT_C1_49	10.9913	7.9809	11.6663	9.01382	4.91516	6.72097					7.27012		4.3583	7.77773	1.37853			7.38167			8.82037	6.6222	5.86071	9.90035	6.32338		6.49225	1.95388	7.79705	5.51631	5.83369	7.73522	7.38736	5.74407	7.92527	9.28148			6.49628	13.8758	7.37034	6.48945	7.14551	13.7792	7.07808	7.13071	5.48577		9.10614
QUIESCENT_C1_51	9.32389		9.41897	6.50297		5.7601					3.07634		3.66693	8.24142		6.3017		9.09737			7.48707			9.93995	7.56086		2.05746	2.49917	7.81927	5.30585	5.35659	6.65667			7.23146	6.14855			8.499	11.795	7.95904	6.24429	6.2645	13.4533	7.41229				7.19548
QUIESCENT_C1_52	11.3877	3.23306	12.073	9.81644		7.83881					6.43336	2.16854	3.90076	7.06528	5.63547		6.76547				7.52285	7.07928	7.42678	9.95886	7.22579			1.42456	7.82466	4.10997	8.77835	7.85035			8.91643	10.3473			5.89097	14.1933	8.7309		9.31287	14.6008	7.25935		2.60489		6.99399
QUIESCENT_C1_53	10.8752	7.32187	12.9529	8.28886		6.22706		2.57983	5.85019				5.78176	7.27639	6.57241		9.75397				8.33014			10.1772	6.45614		4.39327		8.16511	6.52452		5.90726	5.96808	5.87812	7.21312	6.72947	3.31076		5.24615	11.1273	8.67		8.67952	13.4245	7.25477		4.26192	6.70415	9.26792
QUIESCENT_C1_54	11.096	8.38097	12.007	8.23696		8.07524					8.92572		2.6177	4.58475	1.81059		6.23112				7.19479	4.92045	7.17708	10.3473	7.43892		6.64568	2.17763	7.80318	4.62919	5.96347	8.24975	6.13179	5.49007	7.77209	9.48429			5.54805	14.086	8.00343	7.67218	7.42726	13.7756	4.56037		8.12985	5.91685	7.05809
QUIESCENT_C1_55	11.4949	6.31703	12.5021	8.05287	5.94759	8.19542			5.04076		7.31485		1.69724	7.6669		6.83383		7.07725			8.89693		7.11184	10.5304	7.62195		6.54039	3.27768	8.5215	7.21623	5.60513	7.32187	1.88875	5.46229	6.51932	9.56667			7.97772	14.2889	8.20775	3.73992	8.95098	14.2556	5.80134	5.84251	4.97425		9.47963
QUIESCENT_C1_56	9.63826	7.73785	11.826	7.67027		6.5491		1.13771			8.4281		1.35317	8.00002				5.80432			4.96098		7.32218	9.32379	6.70595		5.48292	0.403866	8.0676	6.87902	7.32156	7.48124	4.94173	6.06239	7.50373	8.98661			7.47004	10.5474	6.45333	3.06648	2.46487	13.572	2.03864	3.92462	4.37396		7.74821
QUIESCENT_C1_57	10.1132	6.18262	11.4175	8.47792		8.2047					5.69881		0.787228	7.41004				3.33786			7.32187			9.62912	7.58994		0.608945		8.24363	4.6149	3.76513	7.46761	5.08303	7.33444	7.05101	7.55103			6.33212	10.7959	7.75199	6.66795	7.51961	13.3775	5.91114	5.93072	2.61461		8.85613
QUIESCENT_C1_58	12.0781	8.11955	9.50158	8.25899		6.5269					7.4081		3.5527	7.35149	4.37118		7.05989		0.816826		6.52046		7.48969	8.81339	7.54274		4.04057		7.32187	4.58693	3.78382	7.38991	7.11736		5.50149	9.49216			7.38384	13.5278	7.66827	8.81891	5.71535	15.1171	6.10967		6.87272		8.61217
QUIESCENT_C1_59	10.923	7.86005	10.7243	9.5057		8.2691		1.05096					3.64141	7.54683	2.83435		7.83513	6.7679			6.70682	6.6407	6.06469	10.7071	7.06014		8.57299	1.45669	8.36065	5.26174	4.73982	8.3586	7.09692		8.08758	9.73486		5.76165	6.52388	14.3142	8.22799		8.3787	13.707	6.24732		0.442222		9.17154
QUIESCENT_C1_60	10.3773	7.7069	11.4282	8.22084		7.15414					5.96724		3.2816	8.78461	2.78985		7.61855				8.48107		5.74461	9.29181	7.44614		1.91637	3.4588	5.30028	7.31374	6.00724	7.26556			8.99295	9.28016			7.68712	10.0002	8.03831		3.3856	13.6471	6.4593		2.1225		8.35447
QUIESCENT_C1_61	10.8489	7.74795	13.1505	9.17293		6.72254					7.58942		2.55153	7.24714	1.63644	4.08763		1.14203			8.16511	6.25273	6.11515	9.56308	7.32187		7.18465	4.90614	7.08831	5.722	7.77975	5.55411	5.49013	6.6182	6.15641	8.92659			8.36998	12.784	7.80621		7.2231	14.1492	6.23087	7.82257	2.73514	6.26328	9.71811
QUIESCENT_C1_62	10.5218	7.31601	11.6696	8.2621		8.24752		2.55903			5.9799		2.22094	8.68315				7.61347			7.38995	6.4192	6.15109	8.22937	8.87959		4.36556	2.17253	7.80799	5.91349	5.90125	5.54989	4.8874	4.95646	7.94561	8.64032			7.71991	10.904	8.35882		7.22782	12.7544	7.29411		2.63098		8.79023
QUIESCENT_C1_63	11.7419	8.41801	11.4717	7.38138		7.42036					5.90467			7.26237	2.90935			3.34727			9.06313	8.34348	8.24959	10.5635	6.31661		5.93663	4.02135	7.75809	5.37883		7.58994			6.8265	9.22531			7.03327	15.0042	7.40008	6.9969	7.91096	14.392	6.7158	6.36091	2.13717	8.18467	8.75948
QUIESCENT_C1_64	10.7106	7.83048	11.0813	7.78223	5.58737	8.9437					8.26603		5.36977	7.64896			4.85366	5.72963			8.35515	5.58842		9.90412	7.61256			1.69324	7.95606		6.41415	6.22046			8.46183	9.80616			5.98175	13.3666	8.26291	6.47618	8.68777	13.3942	6.12321		4.20472	5.64641	6.84866
QUIESCENT_C1_65	9.78229	5.43657	11.5213	8.56059	4.90425	8.21943					4.50884		3.85791	5.70841		7.31759	8.75181				8.19281		5.29772	8.66145	5.93409			4.35581		3.27794	6.12987		5.67492		7.62975	8.5925			7.79545	12.3653	7.91012		8.62276	13.0461	6.7866			5.98977	9.07472
QUIESCENT_C1_66	11.2544	7.47305	12.2563	8.0296							9.09473		3.91955	6.62545		6.03194	5.23487				7.03667	7.53832	7.2066	11.1221	6.66426		1.90296	2.4284	9.61338	7.04525	6.9687	7.13727	4.8912	7.06188	8.3997	9.74176			7.32187	13.7408	8.22827	7.04047	8.83767	14.0763	7.14778		5.03094	6.62703	9.53229
QUIESCENT_C1_67	10.9553	6.95326	12.6466	8.44127		6.86395					4.71354		2.99973	7.98277				6.77806			7.92438	5.75786	6.05371	10.3255	7.50306		6.50087	4.41118	8.35399	5.03573	6.4177	7.13221	5.17423	3.97441	8.33396	9.70162			4.1988	13.9569	7.96638	6.66672	7.84016	13.4431	7.49001	7.82201	2.21515		8.93667
QUIESCENT_C1_69	11.6307	6.63941	11.3882	8.04062	5.04032	7.63008			4.29774	3.29328	5.85859		3.16621	7.98468	4.59002			6.65842	4.14407		7.62274	5.10059	6.75157	9.46928	7.53522		7.56066		7.81015	6.14963	7.45323	7.51215	5.60252	6.185	7.08506	9.30337			5.89358	13.8396	8.32244		7.24194	14.6528	7.03897	6.73246	6.1166	4.83601	9.07708
QUIESCENT_C1_71	11.7547	6.6658	10.2554	7.32119		7.87174					9.74068		2.71934	6.76434			3.7191				7.32256	6.06032		8.99311	7.66959				8.43828		5.29709	7.9241	4.80967	6.17199	5.76958	9.45363			6.64645	13.7484	6.72299	5.66835	7.58478	14.0926	4.92548		4.8028	0.782844	7.94534
QUIESCENT_C1_72	10.5885		11.6482	8.29047	4.8935	7.19324					8.50891		4.6287	7.83017			7.20162	5.60977			7.42526	6.79769	7.44889	9.57048	7.67264		4.45595	2.85305	7.06751	6.49068	7.41683	5.32582	6.76524		7.03912	8.88295			6.6487	12.7605	7.75715		9.14762	14.2063	6.38345			6.24907	8.65121
QUIESCENT_C1_73	10.1195		10.6039			4.84151				7.81152			4.77087								7.1569			2.79618			6.16757	4.05635			7.48685			7.70066		3.38357				11.6415				12.6913		7.53401
QUIESCENT_C1_74	11.8202	7.16493	11.7092	8.09668	5.26123	10.2853			5.94967		8.36956		2.60342	6.74443				4.61955			6.09857	8.50546	6.85484	10.2397	6.91622		8.25103	0.746103	9.6825	4.1841	6.13455	9.4273	2.96135	7.54464	3.93464	9.24911			7.3071	15.5656	9.27047	8.54543	7.07027	14.9315	3.96375	7.18637	1.16115	5.98811	8.42488
QUIESCENT_C1_76	10.617	7.44338	11.6732	8.6141		9.13933					6.97608		3.18384	9.26263			10.0497				7.01416		5.98623	8.82675	8.4362		3.00635	2.70322	7.30985	4.99023	6.40147	8.30365	7.83649	4.72031	7.92863	8.01353			7.24711	13.3489	9.11039	6.5756	5.55749	12.7201	6.59332				9.83586
QUIESCENT_C1_77	10.9537	8.37802	11.6696	8.33354		7.10703		3.07596	4.03685				3.55091	8.22727		4.93289	8.18466				7.84367	8.27141	6.22915	10.0891	7.7667		2.4751	3.79561	7.38118	6.44348	4.42633	6.41756	3.41254		8.5184	8.97175			6.93384	14.0248	7.26257	2.81784	4.97459	13.4921	6.06665		3.27655		9.07087
QUIESCENT_C1_78	11.98	6.01116	10.9735	8.80015	7.81613	5.94881				6.82139	9.41357		3.48292	7.39413	5.20483		5.80392		1.42131	5.47174	7.26746		6.15811	9.27363	7.94897		7.7562	2.20514	5.29273	4.69933	6.05481	5.16005	4.62634	6.35994	7.32187	8.55717			6.85674	14.6013	8.25405	8.05843	6.32627	15.0274	5.60441		7.65458		8.23766
QUIESCENT_C1_79	10.7026		11.2892	7.93635		6.45779					4.27547			7.24292	2.39967	7.57477		4.30433			8.76742	6.46628		9.14701	5.6664		7.87911	0.90367	8.0074	5.82446	6.15918	6.97516	5.14005	5.92141	3.04429	8.23594			6.94625	13.8265	8.04452	5.72623	7.6384	14.3092	5.70425		3.42141		8.79834
QUIESCENT_C1_80	11.6772	6.28226	10.2537	8.36128	5.80432	8.35103					4.17797		1.63748	6.82512				7.87627				7.15287	7.32187	10.2754	5.65292		5.67534	3.3079	7.52447	4.36069	5.78684	7.79592	6.69858	6.17736	4.45022	10.8943			5.85816	14.6295	8.12652	7.66068	8.27672	15.0121	7.16923	8.06497	5.52901		8.37792
QUIESCENT_C1_81	11.4055	8.77459	11.2483	8.37947		8.13727		0.253672					4.12762	7.76034				6.82401		5.44059	7.17884	8.30573	5.34774	10.0938	6.66868		6.64489		7.32187	5.99696	6.8672	6.8646	6.36848	5.75521	5.6216	8.00994			7.04045	15.1304	8.854	7.49518	5.79286	13.6822	7.12768	7.9097	3.68024		9.28528
QUIESCENT_C1_82	10.6472	6.72647	11.923	8.51679	4.37156	8.42714		4.00986			10.875		3.93387	7.22647			6.98587				8.58501		7.08787	9.16536	7.66876			0.824942	8.05753	4.51446	6.78061	7.41728	3.83214		8.3411	10.1007			7.10291	11.2504	8.71488	5.64593	7.02228	13.9718	4.66575		4.48004		9.51027
QUIESCENT_C1_83	9.8739	7.44488	11.9069	8.4627		9.355					5.88835		0.550932	7.63557			8.86663				6.58602	6.99202	6.99639	11.0484	4.58491		6.61676	1.2777	7.64051	3.1754	4.81476	8.29399	4.98169		8.84289	8.69236			6.99489	15.0911	8.21473		7.81881	12.7735	6.61028		4.75028	6.91781	8.71652
QUIESCENT_C1_84	11.7852	7.59505	10.4353	8.59726	3.42273	7.38507					8.15447		3.61869	6.16862			10.9701				6.53793	6.90841	7.00453	8.41591	7.2834		7.24161	0.374509	7.57511	5.05354	6.2987	6.23546	4.62567	6.75207	7.36035	10.1678			7.40923	14.7884	7.64894	7.99767	8.19815	14.0123	5.22653		7.94861	4.98696	7.15634
QUIESCENT_C1_85	10.2008	7.15013	11.1134	7.56521		7.32968					3.93065		3.15776	6.08947				4.7638	0.457143		7.64354			9.48812	7.32187		3.54975	2.26981	6.69	4.69351	4.38865	4.27188		6.23847	7.98009	9.38395			6.37319	12.2213	7.58271		5.12055	12.7429	2.66944	6.82946			7.61067
QUIESCENT_C1_86	11.2892	5.71012	12.6465	9.42493	5.38568	8.44639					5.91812		1.67748	6.68151	5.13035			6.02607			8.85125	7.07408	8.04293	10.3347	7.65683		6.08639	1.24204	8.34423		6.00771	7.04504	6.20888	4.93664	6.06822	9.88898			4.63194	14.2483	8.50291	4.76635	8.39485	14.2878	6.23972	7.32187	3.39701	10.2614	9.02283
QUIESCENT_C1_87	11.0378		10.9271	7.32187	5.20338	8.0727		2.15653			6.17945			7.1005				5.54812	2.29674		8.44943	7.43378	6.8149	10.3896	6.26533		7.61613	0.778894	7.62508	5.00028		7.35646	3.67686	5.27548	6.00885	7.46403			7.73083	13.5385	8.98302	5.37397	5.90639	14.1803	6.5651	7.40674	3.89109		8.44466
QUIESCENT_C1_88	12.3446	7.12106	10.5277	7.99185				0.545323	5.22586		4.95262		1.70544	6.49604	5.08703		6.20442				8.0712	6.26966	5.58155	9.58618	8.2254		7.03927			5.33189		7.36671	5.71861	6.60591	8.23575	9.65851			8.0625	14.3719	9.26444	6.58426	7.06829	15.1923	7.14408		6.3082		8.91637
QUIESCENT_C1_90	10.9357	5.03255	12.9858	8.72507		5.92412		1.53957	6.55799		5.32263		3.80425	9.08348			6.98082				9.17194	6.10729		10.108	8.55404		7.20776	1.15016		6.12004					9.12597	8.90591			6.50586	13.1303	9.21219		6.39878	15.284			6.28926	7.74279	7.74697
QUIESCENT_C1_91	11.9202		9.71326	9.66269					3.64093				5.70611	6.58477				6.08966	3.42521		4.03205			9.65621	8.50767		5.62216	3.14794	10.4377	5.77479						8.92108			10.7238	9.31826	9.68355		3.10353	13.8014	9.82416				5.26598
QUIESCENT_C1_92	11.6572	6.83904	11.7688	8.12657	5.69706	7.35413		1.21658			6.17971		1.60367	8.2384	6.45743			5.34938			8.11566		7.64563	11.8446	8.29673		7.17873	2.77495	7.66305	4.94813	7.27747	7.05634	5.15973	4.79242	7.99941	10.0038			7.28962	12.6717	7.68398	6.18463	6.14312	13.9765	6.6294	5.52672			10.4365
QUIESCENT_C1_93	11.0117		11.776	8.47218		6.66027	1.87836	5.2017			7.32431		3.58465	8.04643	5.6609			4.94603			7.03908		6.46452	9.71457	7.41945		6.90442	3.10354	5.68466	4.96384	7.50436	8.40943		6.27816	7.31944	8.91554			7.15713	14.1194	8.67538		7.57985	14.0125	7.38204	6.79732	3.93616		8.05874
QUIESCENT_C1_95	10.3015	5.53976	11.1229	7.50103		8.962					7.89775		1.75632	7.41311		5.51005					7.05207		4.57046	9.838	5.01617		6.3585		6.96923	7.23064	7.69809	6.67359		6.17455	5.55629	9.43483			7.88891	11.8304	8.31561	6.91444	4.79315	13.0335	5.68169				8.26701
QUIESCENT_C1_96	10.5932	6.4948	11.624	9.63244		7.2993		2.90022					4.00126	9.39704			6.53101				7.75525	6.0198		9.77895	6.73605		1.99348	3.85251	6.82184	7.3511	5.36974	6.52363		6.10325	9.22902	7.70925			8.16382	11.7161	8.94149		3.68808	13.5215	7.04353		4.63264		9.83066
QUIESCENT_MI_1	12.3208	7.37258	12.6848	9.0739	3.42411	7.77609		1.20577	2.9539	4.05954	7.41023	4.2301	2.2978	8.71621	4.92044		6.35598			2.0055	7.77008	4.6556	7.29617	10.867	7.01302		7.0178	3.07059	8.32128	3.93245	6.99405	7.86559	6.5616	8.00263	7.54812	7.39156		2.01051	7.34758	12.7632	9.03668	7.24351	4.7704	15.1619	7.16805		2.42892	8.05083	9.5053
QUIESCENT_MI_10	12.7951	7.45685	13.1692	9.28138	2.70389	8.00804		1.67971	2.64523	1.38183	7.98036	5.16339		8.61911	4.28441	3.23373	7.50749			2.28984	7.7109	3.62844	6.96188	11.2169	5.7474		5.70599	4.12891	8.95286	4.3938	6.81942	7.99257	7.24554	7.96769	6.77393	7.39821		3.36902	6.65864	12.9479	8.93888	7.16678	4.93963	15.7066	6.44027		3.50766	6.98836	10.2765
QUIESCENT_MI_100	11.5709		10.6168	7.56526		7.9035			6.96442	5.99647	8.22652			9.43258			5.10249			6.36227	7.01477			6.42627					6.39693		4.79446		5.6959			5.04937			6.23793	10.5725	9.64712	5.33806		14.4911	8.56008	7.353			8.44753
QUIESCENT_MI_101	12.8517	6.52837	12.8761	9.12928	5.41165	8.32012	4.459		4.48782	5.15944	7.88053	1.35034		8.86267	4.39421	1.70125	8.86281	1.32574			7.38493	4.20038	6.88497	11.0441	3.79564		7.20198	4.74627	9.00564	2.5939	6.41788	7.91851	6.63239	7.28299	6.61331	7.80672		1.89921	5.02069	12.8058	8.40523	7.22797	3.28291	15.2718	5.87507	5.23396	1.31816	8.50578	9.02296
QUIESCENT_MI_102	12.4454	7.00981	13.5544	9.39392	3.12476	7.51884	4.25701	1.28274	4.3286		7.2658			8.75205	4.26315	0.780542	7.32524			4.30689	7.30841	4.81936	7.29241	11.2884	3.86948		7.26106	2.65116	9.49396	3.30367	5.74137	7.96611	6.47811	7.62563	6.45082	7.54843	3.61535		6.60812	13.4052	9.17335	7.31851	5.02801	14.9895	6.62285	5.05441	1.69796	8.57877	8.79814
QUIESCENT_MI_103	12.9192	6.1486	12.3181	9.17859	4.65188	7.82262			2.67711	4.92551	9.23748	1.66012	1.70823	8.96499	3.42128		7.93309		2.97165	3.9036	6.42456	4.14436	7.05623	10.4322	3.17519	4.85199	6.61071	2.96253	9.3771	3.43581	7.38038	7.70524	6.48226	7.95814	4.65888	7.26337		2.60594	5.09538	12.3435	8.92007	7.53144	3.5156	15.7617	6.32007	4.03552	0.292248	7.86452	9.23729
QUIESCENT_MI_104	12.6639	6.50743	12.6316	9.00915	5.59095	7.60138			3.62297	3.77924	7.62455	1.77197		8.74561	4.97898		8.55014			3.01105	7.12283	5.181	7.27031	10.9761	2.09487		6.86456	3.72468	8.64477	2.74631	7.15976	7.42243	6.81998	7.92318	2.86783	7.38423		4.28961	5.60283	12.5486	8.94546	7.29185	4.03018	15.5617	5.88557	5.16449	2.99046	9.37727	9.23671
QUIESCENT_MI_105	13.6204	7.4755	12.3712	9.31219	3.77429	7.56256	2.19093		4.24647	4.39617	9.14116		2.91793	9.00283	5.0931	0.844226	7.562			3.83668	7.15987	4.40928	7.24091	10.7853	5.2795		6.793	3.22509	9.32609	3.97846	6.98398	8.13626	7.23631	7.93004	5.34176	8.09854	3.04699	0.305897	7.18661	13.4471	8.62058	7.98662	4.63896	15.9734	5.80129	5.33922	2.11616	7.32187	9.43126
QUIESCENT_MI_106	12.903	7.50798	13.5325	9.93785	6.08365	8.51071	4.26691		4.3297	1.63379	7.91217		2.15879	9.1659	4.80144		9.25141		0.455634	3.61682	8.37199	4.2909	7.28751	11.6021	5.89828	2.44578	7.1347	2.16427	9.29681	4.2928	6.28565	8.7585	7.35624	8.76917	6.5987	7.74008	5.26678	4.08942	7.28734	13.4612	9.64692	7.51032	4.2961	15.5364	6.74811	5.93694	2.4678	8.76403	10.4293
QUIESCENT_MI_107	12.4987	6.62457	12.8731	8.44697	5.87401	7.55086			3.42074		6.77346	3.04605		9.00192	5.34003		6.49988				6.97819	4.64684	7.83715	11.0231	5.23699	1.40956	6.39063	4.1912	8.61136	2.32249	6.29199	8.35939	7.11352	7.84651	5.47117	7.37203			7.32187	12.9059	8.99932	6.16661	3.69267	15.5843	6.18293	5.22315	0.902817	5.47086	9.33737
QUIESCENT_MI_108	12.73	7.51052	12.5338	9.25535	6.4001	7.95708	5.47528		4.26615	7.07321	7.89038	3.99389		8.7977	4.65738	1.14582	8.28582		1.3046	4.12853	7.14538	5.34213	7.17153	11.6958	6.01397		8.61931	5.13499	9.21753	4.83992	6.28709	8.32178	6.6507	7.69653	6.09588	9.28212		2.66291	6.83292	12.897	8.50175	7.34105	4.63727	15.3941	4.5312	5.00474	4.70218	9.67533	9.54781
QUIESCENT_MI_109	12.6672	7.14104	12.4867	8.604	5.69377	8.503	2.1294		4.8138	3.39227	8.12604	3.38895		8.66562	4.59495		9.92525		2.2055	1.54988	7.03317	4.01277	7.05211	10.8574	5.56535		6.08996	4.80107	9.02899	3.31002	7.32187	7.86671	7.1176	7.52803	5.89367	8.19084		5.06584	7.02886	12.9322	8.74653	7.37133	3.74583	15.3844	6.14386	4.61224	1.24324	8.05367	9.19714
QUIESCENT_MI_11	13.332	8.13982	12.4713	9.43588	6.15124	8.20798	1.70664		2.40454	5.49253	8.37002	4.91863	2.31239	9.0648	5.25275		7.19292		2.09423		7.61314	4.63193	7.32187	10.9882	5.42951	1.89291	5.49665	3.48167	8.56604	4.55463	7.76118	8.05798	6.97083	8.53647	6.84163	7.26576			6.76312	13.4389	9.15183	8.17984	4.4945	16.0566	5.98321		3.98298	7.3611	9.77084
QUIESCENT_MI_110	13.1445		13.0523	9.5685	7.9482	7.43326			1.82186	2.82056	8.25397	4.05085	0.666451	8.78378	6.28691		7.33275	0.747786		1.40668	7.32187	4.93946	8.01548	10.9568	5.96625	3.5081	6.91844	3.69274	7.86733	4.16319	9.30016	6.97735	6.62405	7.58003	4.54808	7.79223	5.56356		5.82901	12.0497	8.69508	8.17555	3.17703	15.5721	5.96157	5.33475			9.14912
QUIESCENT_MI_111	13.6079		12.6099	9.67731	6.67133	7.34518	1.61696		3.47236		8.84142	1.65084		8.75111	4.21789	1.16245	6.85952	1.66445		2.73011	7.62874	4.97553	7.47515	10.4479	4.44636	3.84484	7.04557	2.80113	8.90287	3.68603	8.64966	7.37282	7.20445	8.14477	3.67564	7.56583	5.99158	1.85808	4.95711	12.8568	8.64519	7.89472	2.44815	15.6917	5.00018	4.49718	0.123865		8.74028
QUIESCENT_MI_112	13.2165		12.9619	9.43405	5.83734	7.84462			4.17194	4.81399	6.95545	2.69381	2.16746	9.06563	3.69565		7.02664			3.40767	7.4615	3.74059	6.81785	11.0944	3.6597		8.38635	1.36276	9.20685	3.72338	6.02415	7.38581	6.478	7.5723	3.76616	7.96562	7.2485		5.7626	12.784	8.5245	7.34482	3.79521	15.689	5.81797	4.82869	1.05793		9.53776
QUIESCENT_MI_113	13.3093		12.7767	9.07035	5.3517	7.64955			4.68153		8.35119	2.60822		9.35774	4.66038		7.29088			1.42505	7.76996	6.17149	7.16134	10.5166	3.65433		5.57371	3.96185	8.82686	4.05314	6.48712	7.47706	6.81617	7.2586	4.35633	7.64185	7.35287		6.55794	12.1083	8.83333	7.51138	2.09338	15.924	6.14314	6.87652	2.35052		9.6493
QUIESCENT_MI_114	13.3162		12.8456	8.64585	2.71064	7.94128			6.3085		8.38191	2.45148		9.53133	2.57743		8.78947	3.38015		2.94372	7.26858	4.94642	7.20799	10.7532	2.40006	5.10983	5.86354	0.814577	9.79773	5.13729	6.41679	7.71267	7.14863	7.55137	5.41824	7.5846	9.15217	2.30664	6.07955	12.3654	8.92833	6.93255	3.12787	16.0019	6.3272	6.90574			8.37564
QUIESCENT_MI_115	12.1004		12.0265	7.6012	3.6951	6.95829		1.9154	6.19214		8.39023			8.75219	3.40189		7.63011				6.77244	2.81551	5.77504	9.90559	0.507636		6.88095		8.21485	4.74935	5.5464	7.35878	3.92474	6.44859	4.01411	7.24368	7.40488		6.31881	11.475	8.60477	6.99797	0.786339	15.075	6.67615	8.01103			8.54029
QUIESCENT_MI_116	13.3918		12.7491	8.49046		5.88621	4.43062		4.89327		8.37019	4.2299		9.30245	5.41439		8.45367		4.41682		7.29271	6.47454	7.32187	10.2563	4.04262		3.7882	4.19595	9.19489		7.40045	7.37682	6.68236	7.11362	4.44713	7.66928	8.19603	2.63369	6.21596	12.9269	8.6269	8.11371	2.67615	15.7795	6.36541	6.54611			8.38535
QUIESCENT_MI_117	12.9143		12.4071	9.45929	5.97496	6.5965			3.94358	0.151446	7.73892	2.36106		8.5367	5.26868		7.47473			1.96202	7.34177	4.80527	8.01711	10.5383	4.26737	2.13068	6.88823	3.96327	8.34819	4.26735	7.92729	7.30198	6.79449	7.63627	5.74184	7.86458	6.77359		6.31331	13.0368	9.11122	7.36701	3.4946	15.6993	6.21519	4.97986	0.719831		9.25587
QUIESCENT_MI_118	12.0423		12.7371	8.66895		7.48884			3.52874		5.08596	5.23917		8.94086							7.64415		7.00016	9.03355	9.20036			6.13714	8.3523	5.57802	5.22301			6.9011	7.05283	5.29383	7.46353		5.77244	10.8333	8.00419	5.37447		14.2422	7.3816	3.20806			8.1989
QUIESCENT_MI_119	13.2657		13.1223	9.64008	5.78057	8.17632			3.43566	4.28403	7.71895	1.72328		9.52458	4.83179	2.34457	7.89576		2.40989		7.92449	5.76621	7.63677	11.1999	6.29722	4.75868	5.56513	4.55874	8.90874	5.83682	5.97674	7.97247	6.72302	8.06359	5.61278	7.21779	6.3959	4.71493	6.63701	12.6091	9.33805	7.93587	3.52172	15.7527	6.92806	5.52668	0.595998		9.36121
QUIESCENT_MI_12	12.7213	7.16664	12.2707	8.76792	5.26094	7.86458	0.959812	0.926142	4.18861	3.62135	8.19797	5.55737		8.66978	4.84567		6.17363				8.00449	5.00235	6.5859	11.2895	5.89992		5.2161	4.35507	8.47065	4.68468	6.34735	7.83717	6.00076	7.08825	7.58533	7.45373	3.75273		7.67956	12.9007	9.24523	7.1331	3.08354	15.2015	7.79566		3.06324	8.13561	9.37365
QUIESCENT_MI_120	13.099		13.4784	9.59027	3.20373	7.32187			3.89697		8.25219			9.03472	3.79637	0.579564	7.76225			1.89894	6.99023	4.78517	7.53448	11.7259	4.8887		7.04407	4.9434	9.48327	4.60787	6.70039	8.168	7.03388	7.73763	3.58216	8.11432	9.15308	0.701981	5.93041	12.7111	9.00964	6.5816	3.00193	15.6494	5.99828	5.28523	0.88797		9.14947
QUIESCENT_MI_121	13.04		13.1739	9.40909	2.85381	7.46007	3.23515		4.82784		8.01448	3.89078	0.158288	9.12521	4.21842		4.39155			2.4641	7.62888	4.96337	7.32514	11.764	6.25427	3.39179	6.80161	3.36498	9.30999	3.61124	6.14983	7.78614	6.97401	7.99148		7.46316	8.35348	2.82682	6.08272	12.4875	8.86949	7.31861	4.28427	15.1569	6.06304	5.27021			9.46763
QUIESCENT_MI_122	13.2343		13.8591	9.90787	6.81362	8.19501	2.91447		4.65414	4.55062	7.89777	2.95779		9.46486	4.81709		7.20161		2.3681	5.10008	7.48982	5.65523	7.50275	11.1305	7.02857		6.7331	1.77776	9.63693	3.14707	7.46295	7.87396	7.30138	7.76584	6.95148	7.62135	7.86711	4.2875	6.76114	12.9256	9.49092	7.68424	4.0399	15.83	7.34237	5.96543	1.42267		9.70644
QUIESCENT_MI_123	13.1999		12.9889	9.11926	5.61405	8.06261	2.98007		4.44772		7.98744	1.19458		9.50619	5.70461		7.94047				7.68235	5.34156	6.98712	11.1274	4.97048	4.8228	7.26828	3.08651	9.22976	4.55872	7.2948	7.73106	6.60195	8.20279	4.99753	7.98438	7.10472	1.83545	6.5659	13.2438	9.1311	7.32187	3.4724	15.9694	6.61207	5.15025			8.93483
QUIESCENT_MI_124	14.916		13.5355	7.6086	3.49058	7.74823	4.98279		5.92319	4.15744	6.38906	4.32186	5.64471	9.61581	3.80863		9.78854				6.37518	4.66277	7.36015	11.4485			6.82089	6.5697	7.88683	4.43773	7.26553	6.83854	7.48584	6.21884		7.5035	7.32187		5.53403	13.0934	9.68079	7.40881		15.4798	8.85632	8.49969			7.25336
QUIESCENT_MI_125	12.4708		12.9252	9.23408	5.78507	8.08757			4.02962	6.92562	8.50678	2.49627	2.22754	9.00176	5.6273	0.0373809	7.89774			2.17819	7.3804	4.7288	7.09331	10.6545	6.20334		6.20277	2.50373	9.07108	3.45284	6.15964	7.26334	6.67906	7.69527	4.81206	7.65048	7.83939		5.47322	12.6441	8.58222	7.44663	3.20491	15.3258	6.74271	5.63608	1.79534		9.14548
QUIESCENT_MI_126	13.4119		13.27	9.8588	6.33745	9.5894	3.72427		4.16322	5.21186	8.3895	2.47047		9.22846	5.96117	2.48796	5.58209	3.36877		1.86819	8.19866	4.23496	7.98247	11.5743	6.01507	4.53992	6.82722	2.41332	8.73226	4.97421	7.06365	7.93785	7.39865	8.48054	5.95099	8.34697	6.5191	4.2206	5.492	13.1012	9.03576	7.32187	4.44818	16.0796	6.67489	5.90153	0.788162		9.633
QUIESCENT_MI_127	14.2909		14.5404	10.9225	5.01196	9.24076	3.76043		5.75931	3.58892	9.53907	1.75864		9.99959	6.11813	0.876175	7.03473		3.25923	3.90135	8.99687	6.58779	8.95646	12.59	6.90698	3.37365	7.96507	4.3328	10.2114	6.71364	8.42683	8.85843	8.24281	9.00478	7.1296	8.90049	7.00944	3.16813	7.10795	14.0141	9.99757	8.61552	5.07088	16.7001	7.32187	6.39504	2.14736		10.6429
QUIESCENT_MI_128	12.6191		13.0128	9.52379	5.05332	7.35743	3.47315		4.00717	3.66252	8.3255	2.27119	3.13011	9.22415	4.62419	1.17107	7.60101		3.55465	3.62437	7.69952	3.17663	7.32187	11.1505	6.97435		7.24562	4.63868	8.68465	2.72631	6.71335	7.89007	6.51897	7.70182	5.48982	8.3387	6.52046	4.6522	6.59512	12.8433	8.75422	7.34493	3.33032	15.4027	6.8357	5.89137	1.48315		8.98794
QUIESCENT_MI_129	13.2371		13.7463	9.45062	4.24322	7.86899			3.54057	4.01462	7.90353	1.65822	1.24844	9.46168	4.01022		6.60791			3.15077	8.0887	4.60031	7.45556	11.743	6.00809		7.50227	1.92909	9.14509	4.78965	6.44441	8.1069	7.18819	8.12742	5.46375	8.26117	8.39631	0.642975	6.6038	13.2324	9.32706	7.84309	4.56193	15.7577	6.42779	5.46173	1.1762		9.50322
QUIESCENT_MI_13	12.8437	7.39207	12.638	9.45993	4.25927	8.31675	5.83782	0.769063	2.80834	1.19974	9.24434	3.59786		8.99126	5.82467	1.0529	7.86427	0.465052	0.813908	3.83137	8.3727	5.11376	7.04113	12.1234	4.90903	3.30015	6.84904	0.75454	8.86779	5.63621	6.56067	8.19189	7.05713	7.96088	7.0447	9.25588		3.00597	7.00736	13.453	9.03761	7.64605	5.60148	15.3926	6.58264		4.26169	8.60034	9.85637
QUIESCENT_MI_130	13.4204		13.9272	10.2172	7.01783	8.52716		0.425903	3.89547	4.96739	8.94586	2.27294	1.50099	9.7976	4.96854	0.715205	9.01		0.150109	4.3333	7.82586	6.26736	8.54304	11.719	5.95347		7.61102	3.6521	9.95783	4.89219	8.57024	8.35232	7.32187	8.61299	6.33037	8.91084	9.09189	4.80785	6.79882	13.5208	9.13017	8.35247	5.22403	15.9245	6.37117	5.77427	2.30155		9.66814
QUIESCENT_MI_131	13.2249		13.3938	9.57092	5.22527	9.03621	4.60955	1.49542	2.88902	5.36813	8.1541	2.86831		8.51959	3.71835		9.88796		2.79747	4.0351	7.51275	5.45947	7.41669	10.9148	5.51068		7.6102	2.7525	9.15086	4.14123	8.03383	7.67554	6.74805	7.79363	6.14128	8.13886	7.22706	2.88912	5.9894	13.0278	8.73051	7.1452	3.91839	15.7833	5.66897	5.13205	2.03573		9.17332
QUIESCENT_MI_132	12.1948		13.1437	8.95053		2.37784		4.26075			7.19676	6.89894		8.99514	2.81483		11.4434		6.05845		8.04802		7.32187	10.0847	7.94978		8.26522	7.42455	9.27547	4.79013	7.25461	7.43216	6.97201	8.40424	6.8741	7.28647	9.0486		2.9334	11.5694	7.93069	5.86523	4.50618	14.1151	7.47287		3.98001		7.09015
QUIESCENT_MI_133	12.0447		13.1261	6.15116	5.32413	4.68845	1.74396	1.86829	4.44118		7.13019	8.00526		7.29085			7.64291		5.35144		7.7198		7.3529	11.4601	7.02885		6.82278	7.09198	8.24189	6.60588	7.05084	5.56737	6.94117	6.91553	4.41614	8.53705	6.33903			12.0407	8.90385	5.85207		14.4255	5.70231	4.58676			9.51348
QUIESCENT_MI_134	12.8502		13.1315	9.21299	5.57862	7.15165			3.41223	7.49146	8.44302	1.24157	2.21623	8.83945	5.61404		7.01783			3.05956	7.88626	4.59059	7.34024	11.2677	5.4401		6.99675		8.71998	4.34616	7.54653	7.69082	6.99902	7.67068	5.94522	7.87534	5.77313	2.3641	6.455	13.0324	8.76784	7.32187	3.79759	15.643	5.97105	4.96611	0.0969417		9.14872
QUIESCENT_MI_135	9.66943		8.9081			4.65345						8.70331		8.52869										6.21856				9.67887	4.64183		9.80389													8.99638	6.49196
QUIESCENT_MI_136	11.7738					7.59775		6.06483				7.046	4.84852	6.60767			6.70866											8.72996											4.50836	13.1272				10.3196
QUIESCENT_MI_137	13.3417		12.1933	9.10908	5.09911	8.01259		2.39681	5.45414		9.32622	4.05658		8.7714	4.24954		6.79154			4.76107	7.79443	4.86528	7.37256	11.2483	4.18008		6.09423	3.58722	8.83343	5.23098	6.91665	6.95921	7.32187	6.36264	5.77077	7.49853	7.72114	3.50814	4.96499	12.7155	8.52715	8.02564	3.19562	15.7949	6.40195	6.07012			8.8845
QUIESCENT_MI_138	13.0762		13.3958	9.38524	6.40066	8.01417	0.829133	1.1018	4.44519	4.6313	8.14052	2.27016		9.46447	4.49556	2.85429	6.54011			4.61756	7.32187	5.61465	7.68946	11.0722	6.42469	3.13979	7.44704	3.13212	9.35421	4.84707	6.93223	7.37185	7.50061	8.29124	6.96238	7.82688	6.0497		6.79075	12.5359	8.75461	7.24146	3.70733	15.7495	7.11333	5.53955	1.299		9.39703
QUIESCENT_MI_139	12.8631		13.3221	9.4816	4.92601	8.81984	7.73649		4.26655	3.79422	7.71782	2.9647	3.4481	9.18245	5.40141		8.68492	4.25915		4.88836	7.95101	5.32684	7.69007	11.4435	7.08129	3.50341	7.33362	4.16145	9.17142	4.11075	6.99135	7.80382	6.82269	7.85294	6.64551	8.57937	7.51378		6.03787	13.0478	8.94374	6.65312	5.09706	15.919	7.31013	4.73082	0.733987		9.73519
QUIESCENT_MI_14	12.4564	7.12373	12.1457	8.69056	6.79562	7.39593		2.62203	1.6084	2.9967	7.9088	5.76687	2.01211	8.75329	5.49436		7.56722	2.60644		3.33835	8.35745	4.44491	6.72789	11.5929	2.30469		6.52231	5.36543	8.05553	5.45148	7.48087	7.83566	6.63781	8.15296	6.31412	8.19383			6.95871	13.0271	8.22408	6.51002	4.91464	15.1194	6.99442		0.600572	3.5781	9.34954
QUIESCENT_MI_140	12.494		13.6015	8.8786	2.5951	7.32451	0.0144913	2.44115	3.35898	3.63894	8.81248	3.8593	0.724925	9.06044	3.28175		7.4102				6.97297	5.44246	6.48939	10.3898	6.48908		6.5099	4.99558	7.71198	3.50298	6.57329	7.39059	5.82315	7.37073	6.14961	7.67544	7.54746	4.706	6.68994	12.2171	8.56776	7.62973	3.61431	15.1464	6.95654	5.20291	4.08218		9.00238
QUIESCENT_MI_141	13.2644		12.7001	9.0804	6.11611	8.20357			4.13707		8.78194		2.71583	8.89898	4.18348	1.56294	7.66259			4.35931	7.17585	3.51226	7.10458	10.5402	3.88999		6.85306	2.74291	8.98426	4.50835	6.43664	7.87189	6.76336	7.69235	5.48901	8.45733	7.03525	3.35539	6.50036	13.3298	8.78766	7.61007	2.96892	15.898	7.32187	6.23442	1.97252		9.61717
QUIESCENT_MI_142	12.9772		12.7168	9.37588	5.61864	7.19569		0.67613	3.21826	3.67216	7.07449	1.30462		8.82255	3.00432		6.58595			3.07237	7.62742	4.88572	7.37032	10.5423	5.19391		6.50903	2.94838	8.83381	3.91113	6.86525	7.27343	7.19224	7.814	5.54164	7.60835	9.2343		6.06876	12.7331	8.4776	7.77247	3.91859	15.6864	6.59139	5.24931	0.0229783		9.21152
QUIESCENT_MI_143	13.1172		12.5005	9.09786	6.73724	7.58422	3.94685		4.41007	5.97272	8.89919	2.71126		8.7223	6.13613	2.12223	8.08931		3.41015	3.55449	8.07379	4.29457	7.7104	11.4668	6.03488		6.45594	2.8792	9.48408	4.56927	7.60922	7.9136	6.94735	7.9183	3.06158	8.64702	6.941		6.61045	13.3904	8.69998	7.3137	3.69252	15.794	5.49786	5.21915	0.967682		9.20353
QUIESCENT_MI_144	12.8538		13.4676	9.69324	3.91707	8.61722		0.611267	3.52466	2.98853	8.19848	1.1307		9.01729	4.67392		8.11836		1.1533		8.02663	4.03712	7.90751	11.8522	6.04912	1.81594	7.50477	3.0865	9.33138	4.50861	6.31461	8.06672	6.85513	7.70991	6.49384	8.5836	8.26435	2.64589	6.70907	12.8177	8.9817	7.32187	4.6319	15.4086	5.64562	4.98715	0.865244		9.61225
QUIESCENT_MI_145	13.4051		13.9312	10.0849	4.76803	8.52596	5.409	1.91184	4.67945	0.747358	7.97398	3.59078		9.4686	4.43498		9.62031	0.0714044		3.13321	8.41129	4.85534	8.08224	11.9941	6.03368	3.39551	7.39144	2.98886	9.72989	4.91862	6.86052	8.2713	6.94442	8.37308	6.57235	8.52708	8.6397	4.15649	6.27776	13.134	9.25811	7.32187	4.39071	15.8485	5.35719	5.33857	2.88144		9.93843
QUIESCENT_MI_146	13.0767		13.5478	9.5354	5.9374	8.22178	2.10409		4.05439	4.8112	8.19577	3.45698		9.36863	6.25567		7.40215		0.751508	5.03592	8.44256	4.66738	7.5324	11.7489	6.72735	2.06287	8.34159	3.28109	9.14364	5.29257	6.99203	8.05391	6.8683	8.18718	7.1859	9.12854	8.0151	2.38087	7.09456	13.6742	9.25752	7.01406	4.61093	15.7169	6.85991	5.63483	0.49894		9.86264
QUIESCENT_MI_147	12.7466		13.1359	9.63916	5.82034	7.56508	3.71041		3.96057		7.87897	3.55133		9.18861	5.21049		7.32187		1.13721	3.1067	8.01826	4.93634	7.55691	12.2086	5.96156	2.74598	7.09041	3.32471	10.225	4.63253	7.19453	7.97631	6.83241	8.18528	5.81938	8.50465	9.32444	3.55661	6.77064	13.3567	9.13105	7.07633	4.39054	15.4106	6.74209	4.81224			9.71657
QUIESCENT_MI_148	12.9919		12.5431	8.68371	4.15536	7.80086			3.71703	5.13731	7.96067	0.355255		8.74246	4.59569		6.65586			0.968341	7.75089	3.31126	6.99031	10.9284	3.46462		7.10232	1.84301	9.233	3.96611	6.50125	7.45194	6.35063	7.32187	4.94311	8.49469	7.05016	1.24252	5.92733	12.8051	8.6412	7.77549	3.5335	15.6688	6.17185	4.82521	1.40365		8.80876
QUIESCENT_MI_149	12.4274		12.7741	8.94639	3.86262	7.33654	1.91315		4.31001	5.02917	7.24312	2.67969		8.8672	3.80115		7.45389				7.52633	4.50993	6.49463	10.3822	5.47724		7.01551	2.25256	8.60334	3.81082	5.64899	7.52934	6.44471	7.67519	4.73186	7.32187	5.94063	2.75704	5.63763	12.258	8.34797	7.00043	2.76603	15.3579	5.41858	5.21974			9.19246
QUIESCENT_MI_15	15.2493	10.1198	15.173	11.9141	6.94698	10.6222	5.64409	2.4729	5.80257	3.83357	10.0283	6.29109	1.35651	11.1784	7.04245	2.8537	9.07888	3.23288	3.05911	6.89518	9.80817	6.80878	9.40162	13.5136	7.70268	3.19848	7.94752	4.65299	11.0202	7.26047	8.86481	10.2521	8.89348	10.1444	9.25787	10.3214	5.7859	5.26428	8.82507	15.3148	11.7166	10.0116	6.75114	17.7919	9.01462		5.8303	10.7688	11.9753
QUIESCENT_MI_150	12.7229		12.8294	9.37722	5.6776	6.94917	4.56143		3.31469	4.37231	7.48153	3.05143		8.50892	4.94287		7.7007			4.58478	7.4199	4.68624	7.32187	10.4987	6.41218	3.25054	7.7556	2.31928	8.95115	4.47513	7.14705	7.41075	6.25514	7.80383	4.72191	7.7438	8.81938	2.78798	5.86295	12.6017	8.32628	6.42686	3.78549	15.3705	5.77579	3.82543	0.378341		9.10465
QUIESCENT_MI_151	13.0129		13.5494	9.53275	4.25281	7.51043	5.84362		3.6461	6.4541	7.87692	0.263615		9.43866	5.2576	0.609954	9.3276		4.00263	2.6116	7.68529	5.3983	7.53551	11.613	6.35606	2.02484	8.31809	1.72181	9.54172	4.1322	6.91461	8.18139	7.09418	7.86461	5.70821	8.80412	9.77409	3.04798	6.34676	13.2781	9.28882	7.55041	4.95648	15.753	7.22502	5.18303	1.42779		9.53455
QUIESCENT_MI_152	12.6007		12.8648	9.10248	6.17056	7.40719		0.947428	3.24444	4.98758	7.33597	4.92521		9.10078	4.26532		7.25621		3.11916		7.72212	5.28459	7.30778	11.8356	6.44812		7.43358	2.96722	8.65682	1.81806	7.05957	7.50366	6.4186	7.83508	5.44585	8.64356	7.52662	3.71073	5.59099	12.9016	8.92139	7.2184	2.53929	15.2288	6.48493	4.05171	0.206842		8.74275
QUIESCENT_MI_153	10.6615		9.1157				6.21378					9.49711		6.74701	7.71688				4.50308				3.8635					7.98901		6.35395	8.14061						8.05933							10.3305
QUIESCENT_MI_154	12.7939		12.4544	8.92525	5.40539	8.09409	0.812226	1.61459	3.98201	3.45386	7.5221	3.20687		8.87408	6.25574		7.59963			2.18403	7.72284	5.25616	7.16776	10.9743	5.67626		6.94422	4.36667	9.33708	5.51975	6.80615	7.43085	6.76097	7.77391	5.38917	7.84272	7.25608		5.5212	12.3746	8.8606	7.38767	2.3145	15.8353	7.03132	5.10979	1.49882		9.97374
QUIESCENT_MI_155	13.5002		13.0529	9.17588	4.55866	7.87544	2.73939		4.19449	6.5465	9.04004	1.76356	3.1417	9.21763	4.73911		8.49485	3.9902	2.36965	4.57679	8.15031	5.10824	7.15746	11.3419	3.37096		7.62073	4.06849	9.74519	5.39569	7.47893	8.12695	7.27586	7.84927	3.81081	8.7952	8.01188	3.39899	6.24188	13.1659	9.11868	7.74246	4.22784	16.1778	5.72026	6.28533	1.63173		9.5171
QUIESCENT_MI_156	12.756		12.7845	9.19059	5.36548	7.69665			3.82948	1.58369	7.42446	2.11682		8.93913	5.39401		6.73047	2.13866	2.52314	3.09458	7.76747	5.67531	7.2663	11.7187	5.78059		7.7302	1.23988	9.0909	3.92026	6.58613	8.32305	6.88511	8.09355	6.59721	8.26089	8.33608	3.55263	6.31609	13.3581	8.9343	7.74045	4.48348	15.2705	6.28216	5.49222	1.57399		9.3201
QUIESCENT_MI_16	12.7349	4.09629	13.3931	8.99694	4.70085	7.28226			3.0176		7.52848			10.0389	4.1372		6.19272				7.03206	5.12734	6.37694	10.6032	3.91034		5.97191		8.82392	3.8277	7.05194	7.68767	6.54219	7.62881	4.41698	4.97363			5.26046	11.0074	9.23647	7.34789		15.5095	6.1883	6.45703		4.60498	8.32747
QUIESCENT_MI_17	13.1506	5.03411	13.5578	9.40065	6.09738	7.26801		2.82256			9.04463	6.6714		8.88823	3.34182		6.21544		2.35485		7.64498	3.52382	7.16431	11.5662	1.54104		7.78283	5.73843	8.27443	3.19424	7.19418	7.45001	7.41254	8.19954		7.356	4.45951		6.49536	12.2315	9.25813	6.85641	1.6829	15.9278	4.33065	5.68415	1.44437	7.32187	9.19215
QUIESCENT_MI_18	12.4376	5.92162	11.4947	9.14997	5.40129	7.36669					6.85067	6.04544		7.11651							5.94718		6.61067	8.88084			5.5994	6.10928	6.8987		5.41168	7.05826		5.90363		5.59853			5.78008	12.3714	9.09053	7.09797		15.1861		3.44599		9.32204	8.94604
QUIESCENT_MI_19	12.7964	6.19518	13.6934	9.22738	4.73935	9.26195			3.56863	4.72908	8.93645	3.64281		9.03654	2.4597		7.09842			3.50932	7.55316	4.85574	7.20843	10.3183	2.13942	4.47791	7.32191	5.23767	8.39707	6.34853	7.34193	7.23052	7.34979	8.01471	4.78529	6.15111			6.66308	11.9643	9.0897	7.32184	2.17727	15.6861	5.97358	6.72602		7.9693	8.52175
QUIESCENT_MI_2	12.8952	7.67547	13.1412	9.5405	6.00527	8.3465	2.06086	0.967625	3.62191	1.5231	7.76634	4.81572	0.488462	9.09861	4.21635	1.8885	7.51668		1.51032	2.75755	7.30247	4.65875	7.41348	11.2071	6.4883	3.13466	6.11071	3.50256	8.9752	4.34322	7.84495	8.36617	7.092	7.50715	7.75487	7.30389		1.51165	7.33986	13.2285	9.45359	7.69584	5.63049	15.5592	6.95747		3.63315	9.60125	9.79345
QUIESCENT_MI_20	12.5455	5.0562	12.5231	8.65646	5.93738	6.65329	2.54563		3.41381	3.41807	5.14497	1.50739		9.35546	3.32161		7.59791			2.73071	6.28868	4.23939	6.25978	9.24058			5.23669	4.18052	8.25508	7.80759	7.56687	5.66509	6.98843	7.52087	4.22789	4.98021			8.21999	11.3245	9.91974	6.71849	1.46994	15.1581	8.97127	5.69817		8.55483	7.3067
QUIESCENT_MI_21	12.438	6.58303	12.0487	9.42459	3.81155	6.7319		2.1227	2.62741		6.73097	5.40926		8.75983			6.89574				7.06795	4.31828	7.40391	10.4137	5.72348		7.93983	5.64758	8.49315	2.8787	5.59104	7.58241	7.48839	8.04754	6.36016	6.6565			4.90086	12.1505	8.84539	7.17836	3.78446	15.0725	7.24432	3.81825	1.24499	8.62216	8.93102
QUIESCENT_MI_22	12.6881	7.29777	12.8449	9.56618	7.23216	8.2552		1.62396	3.13651		9.21243	5.62622	1.90141	8.87628	4.96636		9.02952		1.4998	5.36602	6.79436	6.21211	7.65085	10.7485	4.86215		5.95056	5.88332	8.94977	3.42569	8.68922	6.98599	6.6427	8.58776	4.66383	7.66351		3.1282	6.13251	13.3349	8.72652	6.9712	4.8433	15.7336	7.34598	5.41427	2.28777	7.07508	9.4612
QUIESCENT_MI_23	13.1511	5.94385	13.6659	9.67493	6.46429	8.03399		1.6755	3.44997	2.95303	8.94789	3.90349	2.04979	9.53883	3.55169		7.80885	2.41679		4.20866	7.62819	5.42443	7.32546	11.1491	5.9115	1.14092	6.09093	5.33217	8.30306	5.57589	7.07524	7.4094	7.32187	7.81308	4.44355	7.37956		2.74467	6.33356	12.4568	9.42863	6.80952	3.8249	16.108	6.25066	4.68752		7.08042	9.8257
QUIESCENT_MI_24	12.4101	6.46811	13.0306	9.18375	5.69317	7.68201					7.60024	5.89365		9.36996	3.67218		5.61706		3.50673		7.53162	5.17074	6.62226	10.8003	6.7455		5.30667	5.33693	9.21428		7.09889	7.46108	7.2762	8.30343	2.20683	6.83902			6.19484	12.2444	8.46256	6.26016	3.37763	15.1609	6.89917	5.299		6.25218	9.48852
QUIESCENT_MI_25	12.5638	6.89005	13.9336	9.22183	4.87503	6.19709		4.93422			6.52271	8.18684	5.90086	8.2683			4.54157		4.28592		7.82282	4.75871	7.94027	11.6424	6.19575		7.62821	8.12349	7.11292	5.0722	6.67587	8.9119	6.74181	7.1794	5.99483	7.49914				13.3587	9.41647	7.42356	5.48783	15.8369	7.18331	3.73978	4.30581	5.65207	8.88278
QUIESCENT_MI_26	12.5072	7.34363	13.6706	9.24831	5.33667	5.23887			2.66004		6.99745	7.09175	2.66152	9.92212			7.09416				8.19558	4.31679	6.73909	11.127	7.34729		6.48223	6.57674	8.72612		7.11317	7.64358	6.68021	8.36939	6.07924	6.28508			5.63068	11.3881	10.1474	7.04599		14.8695	7.32187	5.46994			9.62555
QUIESCENT_MI_27	13.5897	7.00565	13.3252	9.36021	7.10446	6.97635			4.68933		8.16667	5.41956	3.42361	9.28015	5.13011		9.0954		4.47656		8.26627	5.19048	6.20128	10.7203			5.34659	6.18987	7.0595	3.87347	7.02548	8.02024	7.03549	7.33103		7.48889			6.36778	13.1893	8.44058	7.48344	5.64473	16.1221	5.69641	6.66122	4.17253	7.45435	9.36658
QUIESCENT_MI_28	12.6094	6.44839	12.708	9.14444	7.03891	8.07404		1.23258	2.16418		7.43421	5.65171		8.70924	3.90223	1.81284	8.17782				7.40419	5.97287	7.0477	10.9078	3.94044		5.99515	3.30002	8.00199	4.84221	7.72056	7.32187	6.49081	7.94766	3.70918	7.13982			4.31242	13.0077	8.41269	7.35885	4.50094	15.4242	6.3663	5.09627	1.51035	6.88091	8.75297
QUIESCENT_MI_29	13.1358	5.7169	12.0518	8.99122	5.2409	7.32187					6.93745	4.94669		8.72888	4.83915		6.45012				6.27574	4.95931	8.09657	9.952	2.1518		6.13397	4.22762	7.79904		6.06974	6.17746	7.50973	7.29599	4.92648	5.85451			6.87806	12.0894	8.49089	7.45956		15.9743	5.96521	4.85154	2.4057	5.75093	8.03776
QUIESCENT_MI_3	12.8347	7.91597	12.701	9.3981	4.29799	8.74079	7.52984	0.0564022	2.41584		7.38125	5.00973		8.63155	4.67095	0.892404	6.71996	1.4131	1.86832	2.79549	8.23702	4.98372	6.95565	12.2942	5.50948	3.2106	5.84792	2.28355	8.77668	3.5234	6.26951	7.58842	6.07709	7.79402	7.2625	8.3665			7.11194	13.3825	9.06644	7.60932	5.66517	15.3999	6.28643		2.98901	8.94304	9.46822
QUIESCENT_MI_30	12.4922	5.66311	12.5073	9.02124	5.92976	6.74095			3.61206		7.95909	5.45682		8.61588	2.59244		7.29149				7.12354	1.97904	7.06739	11.5555	5.18792		6.26473	4.95113	7.9191	2.32627	6.53047	7.39792	6.07439	7.71149	3.62878	7.35226			6.22177	12.5102	8.82472	5.93238		15.4436	6.58063	6.21358		6.6205	9.1567
QUIESCENT_MI_31	12.4254	6.39737	12.3395	8.63379	6.36716	7.0767	4.63142		3.58539		8.39993	4.82204		7.94709	4.9624	1.704	7.4434			3.35448	7.63995	4.46846	7.13207	10.5448	4.87639	4.32236	8.19565	5.09379	7.66699	3.78636	7.34254	7.10259	7.10979	7.57968	5.68117	7.41084			6.83558	13.0249	8.86552	7.30121	4.4314	15.0498	6.42471	4.41847		9.13053	9.46923
QUIESCENT_MI_32	13.7644	6.13303	12.6027	9.35115	5.50951	6.37608			2.72361	3.73624	9.53022	4.87465		9.24498	4.69434		6.77789				7.26954	5.47173	7.38076	10.3915	2.26389		7.19057	4.60379	8.09432	4.68462	7.83707	7.19598	7.37421	7.80454	4.13673	6.06836			6.28378	12.9175	9.10641	7.74011	3.52174	16.2228	4.40081	5.94091	2.34629	7.61889	8.47544
QUIESCENT_MI_33	13.5234	7.20424	11.9205	9.41283	7.99805	6.98297			3.25365		7.39292	6.13662	4.03722	8.69931			4.42533				6.70515	5.47286	7.6711	10.2373	5.52086		6.72036	5.37476	6.71247	3.68203	9.28436	7.41915	6.89778	7.96805	4.78398	6.94515				13.3515	8.37101	7.32187	3.87475	16.2532	2.80926	5.00825	2.88918	7.14482	8.80656
QUIESCENT_MI_34	12.327	6.42174	13.6572	9.52681	3.64644	8.70539		3.36624	3.17703		3.6385	7.22204		8.88056			6.55759		2.48518		6.99223	6.5349	8.13726	11.5742	4.30774		4.15022	5.51143	8.81102	4.25565	6.93329	7.80447	6.18883	7.97636	5.6693	8.88489			4.92763	11.9887	9.11567	5.98432		15.3775	6.31887	3.20204	2.44172	6.19142	9.66789
QUIESCENT_MI_35	12.7742	7.34793	13.327	9.15844	7.32187	6.26417			4.05224	4.25101	8.05301	7.79325	1.75962	9.15956	4.85097		6.79013		2.55758	2.84288	7.92968	6.56339	8.12189	11.023			5.99933	5.61021	7.37016	4.88568	6.5596	6.57379	6.48384	7.74473	4.69355	6.99283			5.98128	12.7137	8.70185	6.83371	2.60452	15.4972	4.90267	3.60979		6.19868	9.51251
QUIESCENT_MI_36	12.7251	7.26667	13.6561	9.6753	4.71179	6.35984	2.59975		3.20022		7.99385	5.55754		8.9164	5.17798	2.79738	5.62996		1.75557	5.65099	7.32187	5.43919	7.40157	10.9735	5.85862		4.26806	4.94425	9.17412	4.76709	6.54232	8.28245	6.8959	8.15182	5.57753	7.23699			4.60026	13.5303	8.50686	8.40451	5.60264	15.699	4.88224	5.56159	2.31145	9.44855	9.88065
QUIESCENT_MI_37	11.9901	6.79607	13.5232	9.08607	4.44511	7.76688	1.49036	3.42042	3.21396		7.517	3.48286		8.32634	4.11068		5.24846				7.06058	5.35449	7.05915	10.8328	4.70022		6.29156	3.4227	9.14706	5.06727	7.15982	7.83826	6.8208	7.94965		7.56716			5.16442	12.6298	8.75985	5.82145	4.84368	15.5772	5.64778	5.69748	2.68303	8.83844	9.67773
QUIESCENT_MI_38	12.7262	6.98095	12.7229	9.0138		6.71865		3.31485	3.33558		7.89105	4.80816	3.70584	8.95412	4.3974		7.01475			4.15472	7.30965	3.21577	7.3341	10.3495	4.75238		3.71984	4.34275	8.19941	4.37655	6.57132	7.96029	5.66457	7.6482	4.96354	7.60807			7.07505	12.8288	9.49976	6.64293	4.58197	15.8847	5.64824	4.60157	2.786	7.15797	9.99444
QUIESCENT_MI_39	12.796	6.46198	12.5006	8.90006	5.03598	7.4731	3.13484		2.63093	1.48815	7.86328	2.37748		8.83944	4.0604		7.71547			1.79491	6.58117	5.34011	6.38278	10.4714	3.18646		7.4201	2.72948	8.39131	5.02329	6.08228	7.22365	7.57759	8.05292	4.37807	7.10291		4.15713	5.8992	12.4085	8.78247	7.59353	2.34513	16.1101	5.13825	5.81406	1.49248	6.71078	8.67423
QUIESCENT_MI_4		8.25047						7.50187				11.5683	4.62517	7.14188														10.8657			8.96306
QUIESCENT_MI_40	12.8557	7.00231	12.7039	9.32091	4.89637	7.11912		2.73729	3.53605		8.77831	5.57807		8.98557		1.03882	5.51702				7.31321	5.17735	7.29101	10.7221	3.37273		7.5115	4.38544	8.6277	2.81845	7.05045	8.15769	7.32187	8.3157		7.85775		4.90012	6.18662	12.923	9.0132	7.13003	3.78529	15.5433	4.80603	4.46136	0.883593	9.10393	8.94612
QUIESCENT_MI_41	12.8142	7.26361	11.033	10.0788	7.95664	6.98143	1.48006		1.3149		8.38851	6.31932	2.62632	7.82536	4.06787		9.17522			3.15909	7.3716	6.26531	7.37608	9.49424	3.98363		6.52068	4.33642	7.4827		8.13433	6.59298	7.07502	8.30453	3.52257	6.23372	3.83185			12.3886	7.43232	7.68449	3.88962	15.0654	5.00284	4.95644		5.391	9.38013
QUIESCENT_MI_42	12.5807	7.2873	13.2498	9.52466	4.6845	7.00177				6.12035	9.34537	5.11941		9.17014	4.53934		7.58823	3.71774		3.09946	7.32958	5.51771	7.39175	11.4107	5.12802	4.59123	7.41373	5.42615	8.21365	3.83958	6.6979	8.08613	7.24435	7.23126	5.41019	7.95817	3.90372	3.21382	6.24973	12.6989	8.50513	8.79796	3.21725	15.234	3.45634	4.88869	2.48653	9.22368	9.00336
QUIESCENT_MI_43	12.6349	6.56692	12.4118	9.30615	4.55038	7.87281			2.73567		7.5757	5.92247		8.46728	3.30985		8.07188				6.4784	4.73891	6.75184	10.1827	1.51402		2.88354	4.88158	8.15188	5.05027	5.42572	6.09313	7.37648	7.45682	5.63027	6.01958			7.07641	12.2899	8.68748	5.13459	3.50546	15.4202	5.26617	5.23186		9.54713	8.60361
QUIESCENT_MI_44	12.879	7.57352	12.0108	9.02344	3.9821	6.91797			2.29432		8.09648	6.30486		8.50042	3.99605		3.86446				6.54774	6.02201	6.44182	11.9644	5.53796		7.22729	5.36327	8.82202	3.76282	7.32187	7.55955	6.8258	6.89682		7.85062		4.16227	6.86016	13.4836	8.57679	6.97388	5.14058	15.2649	5.86584	3.52763	2.81514	7.23418	8.22889
QUIESCENT_MI_45	12.7026	7.69285	12.499	8.92894		6.95548		3.87617	2.44744		8.54893	6.30828		8.7653	2.9747		6.75205		3.33714	3.70789	6.76485	3.24738	7.34446	10.6421	1.73755		7.06422	5.40768	8.65189	3.09657	6.97234	8.11455	6.41844	7.32187		8.76308		4.23554	6.54003	12.7246	9.07747	7.61982	4.34322	15.7421	2.15589	5.40418	3.27208	5.92953	9.348
QUIESCENT_MI_46	12.5444	7.08905	12.3479	8.79941	4.97994	6.96588					8.05736	6.53226		7.94703			5.84765		2.53217		6.62669		6.85721	10.2235			7.1655	6.76153	8.15013	6.00813	7.48669	8.24697	5.99393	7.27179	4.14356	7.33319			3.05734	12.5035	7.80075	5.32288		14.9685	6.74761	3.68507		5.4405	9.55144
QUIESCENT_MI_47	12.7309	6.81822	11.7172	8.95376	5.80568	7.07221			3.67986	5.62895	8.72094	4.10535		8.21621	4.95677	0.680629	5.14128			4.34545	6.35337	4.17915	7.01716	9.56137	3.21771		7.77627	2.85466	8.39367	4.09663	7.99371	7.7877	6.19893	7.59387	5.10163	6.52554		3.97801	6.58384	12.3026	8.28911	8.20649	0.848306	15.7277	6.47698	4.95765	1.90595	5.05336	8.36982
QUIESCENT_MI_48	12.9022	6.74348	13.5709	9.65802	5.30375	7.48891			4.32286	2.82532	7.20312	3.9044		9.77189	4.83025		6.95259			3.93369	7.83464	4.59305	7.68793	11.648	4.30323		6.96224	3.93743	8.47499	5.44253	7.32187	8.14214	7.18124	8.4161		7.93025		2.64671	6.07817	13.2913	9.48457	6.8675	4.01699	16.0392	6.14797	5.93086		8.36281	9.27659
QUIESCENT_MI_49	13.2203	6.8686	12.8376	9.65604	6.28381	7.69572	3.72897		3.88917	4.4701	8.31358	3.19168		8.77996	3.59695	0.793548	8.13845	1.84543	1.24287	2.5351	7.32187	5.6957	7.06677	10.7926	5.32244		7.16528	2.63996	8.70497	4.27245	7.56177	7.35671	7.778	7.54059	5.73509	7.16394		4.8239	6.94788	12.8951	8.52387	7.60435	4.87071	16.0191	4.83932	5.50786	1.87809	8.01724	9.09115
QUIESCENT_MI_5	13.2511	8.1281	13.1629	9.44407	4.65567	8.28309	3.40416	0.742434	4.41167	1.59305	9.25308	4.28897		9.23424	4.29191	4.44827	7.32187			2.80341	7.91702	4.28497	7.49479	11.24	5.89814	2.58432	5.47275	3.12774	8.85951	5.25093	7.10898	8.21631	6.94758	8.64049	7.46514	7.90877	2.20824		6.59758	13.4209	9.35576	7.83214	4.98784	15.9657	6.6107		2.45554	7.53927	9.93643
QUIESCENT_MI_50	13.1815	7.97589	13.8559	9.79851	7.46576	8.24378	4.86177		3.98052	5.60937	8.53807	2.82337		9.06357	5.14643	3.80214	8.1531	0.733907		4.03477	7.56241	5.38046	7.8185	11.3069	4.893	2.47274	7.19559	2.36474	9.10774	4.00006	8.25327	8.28464	7.76509	8.21741	5.04964	7.29157	0.997123	4.91957	5.47241	12.9337	9.02074	8.0847	4.4844	15.7112	3.69239	5.6134	1.5732	8.86801	9.62357
QUIESCENT_MI_51	13.1135	7.71439	14.1155	9.93168	5.49091	8.33907	2.47101		3.99202	3.86729	8.53895	3.84483		9.14673	2.71558		7.38833	0.449293	0.703321	2.87153	8.12304	5.52796	8.03214	11.2758	5.80674	2.40912	7.53061		9.07681	4.80819	6.87224	8.23077	7.26387	8.20067	4.54656	7.37988		2.60952	5.54505	12.4964	9.06978	7.50799	3.56844	15.995	4.4356	5.05067	1.56345	7.12161	9.64504
QUIESCENT_MI_52	13.0158	7.69845	13.0226	9.35977	7.20369	7.77695		0.0134488	3.04323		7.32462	4.39054		8.87731	4.72365	0.808327	8.03857			2.33183	7.68269	4.83342	7.74175	10.4425	5.31424		7.04092	2.13071	8.6685	4.77577	6.81204	8.16039	7.45389	7.66834	3.36991	7.32187		4.15944	5.66895	12.9233	8.80165	7.93005	3.51362	15.9896	2.83326	5.11668	2.39548	7.86358	9.48363
QUIESCENT_MI_53	8.57139					5.96249						8.94159	4.99149	8.06207										7.06182			5.78435	8.76078			8.74648										3.84773		3.92629						7.44153
QUIESCENT_MI_54	13.3777	7.86513	13.9615	10.0092	5.51759	8.54503	3.08902	0.739757	4.16767	6.88482	8.37585	3.47407	2.28337	9.46801	4.26267	0.172092	7.32507			2.94356	7.44091	5.04028	7.98636	11.4739	4.96387	2.76572	6.66409	1.44615	8.97786	5.40604	7.31868	8.41786	7.90287	8.27312	4.59593	7.55055		3.02869	6.18622	13.182	9.77333	8.25129	4.70237	16.2377	5.35917	5.31799	1.28167	8.13674	10.0532
QUIESCENT_MI_55	13.1396	7.51545	13.2869	9.91621	5.29414	9.19787	2.42706		4.16485	3.85878	9.00143	2.13681	1.83934	9.07717	4.31744		7.48817		0.832666	4.85698	7.52214	5.39702	7.5719	11.0981	5.17525	5.91402	6.32303	2.14329	8.84674	4.77895	7.46115	8.31497	7.31254	8.22904	5.52406	7.32187		3.79721	6.56768	12.79	9.34515	8.5536	4.63068	16.1829	6.56312	5.52045	1.00851	7.84114	10.087
QUIESCENT_MI_56	12.7007	6.64083	14.2695	9.78708	6.32116	7.26472			2.97713		7.55009	5.67128	3.37106	9.33243			7.1052		2.30309		7.16036	5.05472	8.42211	11.3354	4.68125		7.29614	3.92432	8.57867	4.28878	7.83034	8.64234	7.32187	8.59431		7.34929	4.22006		5.80789	12.7471	9.39813	5.79854	4.0886	15.6241	4.84188	5.0626		6.8329	9.7648
QUIESCENT_MI_57	13.098	7.50944	13.425	9.70347	7.02982	8.10832	3.15914	0.173954	3.90819	4.22969	9.26274	3.54611	2.87562	9.08065	4.34732		8.17929	1.31878		3.48339	7.46043	5.91051	8.03658	10.8883	4.88965		7.54515	4.40143	8.85929	4.39518	8.06605	8.38181	7.80211	8.02541	4.66113	7.15513			5.44469	12.8953	9.06963	7.76345	5.41475	16.0854	4.81388	6.19453	2.50361	7.1543	9.81634
QUIESCENT_MI_58	12.9528	7.31051	13.0878	9.17685	6.96103	7.41673			3.95608	3.16417	8.61141	4.35354		8.47906	2.95556		7.19228	4.13696	1.17734	4.5672	7.44226	6.23782	7.94208	10.9992	3.66026	2.56721	8.02363	3.10424	7.93861	3.88933	6.57627	8.03948	7.52181	7.65869	5.19442	7.61539		3.67193	5.95632	12.8529	8.79184	7.78596	4.29773	15.5526	3.63752	5.54223		9.22851	9.31678
QUIESCENT_MI_59	8.10911					4.54944						8.987	4.37491		6.14868											7.40025		9.01537			7.2435													8.57331		4.69889
QUIESCENT_MI_6	13.0032	7.81873	13.4615	9.77957	4.30074	8.35185		1.12202	3.65178	2.55628	9.44836	5.85057	0.903237	9.17414	5.34145	3.39565	7.20157			4.6047	8.30367	4.93217	7.7731	12.0526	6.62491	2.51245	6.48364	3.39952	9.369	4.36979	5.97118	8.58949	7.32717	8.18407	7.32187	8.17313	2.92876	2.99879	7.73623	13.3421	9.4616	8.34513	5.34969	15.527	7.25772		4.13729	7.17111	10.3372
QUIESCENT_MI_60	12.9674	7.95954	13.5761	9.66905	5.9206	8.46129	6.66562		4.14032	4.45902	7.32187	3.06469	1.23159	8.89525	4.37979	4.30392	7.86032	2.88652		2.31635	7.52424	6.07407	7.60437	11.2825	4.9556	0.989188	6.9873	3.30728	9.03574	4.41541	7.52212	8.33866	7.53228	8.23079	4.5595	7.80338		1.87996	6.03812	13.2274	9.2838	7.96098	4.50285	15.8943	4.09072	5.57357	1.17495	8.89053	9.759
QUIESCENT_MI_61	12.776	7.44148	13.8043	9.29264	6.80783	8.35317	4.8431		3.87317	5.25281	9.02741	2.82221	1.69828	9.1822	3.44654	3.15953	8.02408			4.59282	7.34603	5.56203	7.88263	10.8775	5.08258	1.01974	7.29772	2.46862	8.70563	5.14864	7.9698	7.98981	7.61401	8.14992	4.41504	7.61518		3.96238	5.33753	12.8072	9.14918	7.66106	4.92151	15.7957	5.49817	5.76101	2.19172	8.07211	9.88651
QUIESCENT_MI_62	12.9005	7.72439	13.8623	9.7133	5.63727	8.72621	1.72733	1.51601	3.15522	3.6404	9.14471	3.13937		9.15302	3.89685		6.38583				7.32187	5.64237	7.40544	10.8949	5.57411		6.65905	4.53722	8.77123	4.05881	6.47633	8.0412	7.51783	7.95905	4.09971	7.68219	2.60974		4.5674	13.004	9.1956	7.17156	4.2739	15.8296	5.95376	5.8845	0.760271	7.19548	10.1481
QUIESCENT_MI_63	13.1626	6.80365	13.6998	9.57306	4.5211	7.27219	2.78419		3.02868	7.47426	9.70056	3.47841	2.01319	8.97207	3.93804	3.24696	4.25175	1.86071		3.96023	8.22827	4.67949	7.65026	11.7106	5.91164		8.22847	4.28249	9.2382	4.63073	6.73567	8.51867	7.3206	7.50705	4.98531	9.23854		3.78838	6.14588	13.4652	9.04147	6.97674	4.87068	15.2724	5.93635	4.4411	1.30862	6.78811	9.83599
QUIESCENT_MI_64	13.4028	7.10451	13.0161	9.5643	4.81823	9.39249			2.46192	3.88004	8.65047	3.16278		9.16468	4.61593	2.86242	7.61219			3.57596	7.79745	4.52483	6.9081	10.8492	4.81586		6.4768	4.62761	9.5866	4.14886	6.65949	8.24056	7.02654	7.66872	5.45624	7.24785	3.28028		5.76565	13.1275	9.06769	7.61866	3.44891	15.7229	6.01464	4.81607	2.35893	7.32187	9.05004
QUIESCENT_MI_65	13.2247	7.26311	13.0062	9.90711	5.61319	8.8303	4.02088		2.76332		8.32392	4.46653		9.00058	5.23965	3.29647	8.54025		1.85052	2.04843	8.59677	5.43751	7.50823	12.3825	4.95225	3.03069	7.38064	4.04756	8.40386	4.33621	6.60981	8.07498	7.14794	7.6982	5.39339	9.46745	3.89448		5.80534	14.0387	8.54754	6.92529	3.98638	15.1801	6.70178	5.23208	2.29039	9.42489	9.77654
QUIESCENT_MI_66	12.6963	7.20035	12.8843	9.69307	5.03526	7.43046	2.64963		3.0777	3.05715	8.60235			8.54353	4.50678		9.18422				8.38866	4.22189	6.73068	12.4889	2.89473		8.15382	3.90753	9.23575	3.61303	6.22568	7.41375	7.16023	7.08972	4.78697	8.71924			5.82562	13.8923	8.21419	7.14187	2.98331	14.7914	5.45256	4.88567		8.3146	9.45579
QUIESCENT_MI_67	12.9902	7.19812	11.5728	8.15074		7.11324					6.57962	4.33699		7.32187			8.55757		2.39355		4.67856		8.10436	9.9875	7.01408		7.80947	5.63561	8.71887	3.68201	5.11673	7.61123		7.62486	5.1897	7.77053	0.863547		6.51307	12.1313	8.5721	9.35733	4.21532	15.1137	6.5717	3.91639	2.35017	5.88137	8.78178
QUIESCENT_MI_68	12.4909	6.85043	12.9776	8.96466	5.86366	7.32898			3.53956	4.10417	8.02629	3.25839		8.08198	5.03075	1.25035	10.1216			1.49707	7.65118	5.11315	7.17675	9.9941	6.09506		6.55262	3.80234	8.15697	3.77997	5.97153	7.64479	6.4804	7.8066	5.76186	7.08254	5.40923		5.23226	13.0795	8.64909	7.6909	2.71034	15.3666	6.72561	4.67941	1.69431	8.05154	9.41379
QUIESCENT_MI_69	12.3262	6.86048	13.1058	9.08473	3.1185	7.93299	5.79655		2.95412	4.85526	8.19054			8.33256	4.4423	1.22144	9.02403				7.32187	5.22993	7.34386	11.4435	4.64517	4.3629	7.51751	0.519658	8.73231	3.2152	5.85267	7.49998	6.38414	6.96797	5.00417	8.20353		3.32397	6.05633	13.0405	8.3724	6.14007	3.91142	14.7242	5.21861	4.76365	2.2132	8.88402	9.04892
QUIESCENT_MI_7	13.2112	8.55034	13.2247	10.1588	5.92319	8.90795	3.02656		4.11102		8.59517	5.2244	2.55397	9.06732	5.7641	2.30188	7.03981			3.86177	8.00128	4.95136	7.32187	11.7605	6.23826	2.28872	5.11754	3.88516	9.42247	3.8601	7.16672	8.26476	7.09461	8.12405	7.44507	8.15699		2.96479	7.22433	13.5897	9.77076	7.47667	5.35489	15.73	7.30878		2.92553	8.72552	10.3237
QUIESCENT_MI_70	12.3424	6.90438	13.19	8.89942	3.38313	7.04678	2.46781		3.84751	3.77394	8.48084			8.67201	4.02684	4.8195	7.60952	0.432073		4.92714	7.64587	4.23411	7.638	10.7142	6.52595		7.32187	3.35378	8.81442	3.70344	6.9714	8.19495	6.96125	7.74335	5.40223	8.81795	2.94277	3.55754	5.48279	12.5529	8.90986	8.109	4.20893	15.3793	6.75694	5.19259	1.80985	5.926	9.39386
QUIESCENT_MI_71	12.9642	6.66169	13.5257	9.19358	3.74866	7.64347		2.05263	2.8297		8.60647	3.72681		8.81745	5.21508		6.99628	3.60505		4.35368	7.6515	4.39206	7.16716	11.292	5.42198	3.92296	5.88827	3.73462	9.03146	3.48822	5.69375	8.36523	7.32187	8.51482	5.05791	8.35515			5.01581	12.8167	9.04024	5.71947	2.17829	15.591	6.89734	5.61487	1.32737	7.34791	10.3039
QUIESCENT_MI_72	13.293	7.32187	13.6116	9.70191	4.53896	8.44522	4.58884		2.9333	4.57426	7.88319	2.91066		9.1824	4.61694	2.50275	8.10463		2.15947		8.08682	5.04064	7.53829	11.743	5.9666	7.30983	7.22142	3.72817	9.43098	3.28614	7.23082	7.91093	7.54546	7.64123	5.59146	8.2766	3.33026		6.43942	13.123	9.06829	6.4203	3.71815	15.5647	6.3753	4.17276	2.92003	6.24624	9.18898
QUIESCENT_MI_73	12.67	6.88608	12.2196	8.96148	3.96174	8.47389			0.214608	3.22787	8.09122	4.06818		8.06053	3.80703		9.76874			0.897367	6.81051	5.57984	7.47709	10.7849	3.86304	3.78203	7.68495	4.16535	8.88323	1.76255	6.55542	7.88432	6.52466	7.44345	5.79824	7.70969		5.73344	5.12994	13.2725	8.45328	7.52358	4.77218	15.111	5.99923	5.64809	3.50719	7.94196	9.53391
QUIESCENT_MI_74	13.144	7.83142	13.5913	9.73695	3.70508	8.47428	5.40743		4.00373	2.29894	7.91458	0.486391		9.34328	4.84789	2.32631	8.53613	1.16436		2.4581	8.35337	5.01666	7.40879	12.0299	5.45826	3.51807	7.43169	2.57887	9.24436	4.5833	6.25221	8.2405	7.11162	8.11389	5.67981	8.30332		1.96267	6.44511	13.4837	9.11069	7.08386	4.53378	15.3362	6.35219	4.97382	0.99991	8.23331	9.64188
QUIESCENT_MI_75	12.5676	6.74048	13.0604	9.21503	6.0884	7.73378			3.83964	5.46105	8.14555	3.23457		8.19259	4.66532	0.445261	6.799	1.7131			7.97649	4.9456	7.2947	11.8936	5.15195		7.64727	2.83776	8.92583	5.32836	7.34905	8.28652	6.40233	8.38584	4.24301	9.2793			5.1593	13.5909	8.48894	7.24733	4.30577	15.1721	6.04766	5.83698	0.29057	6.24953	9.44523
QUIESCENT_MI_76	12.9215	7.66939	13.0627	9.44506	5.66159	8.38258	5.93099		3.30961	3.24381	7.72398	0.403865		8.42536	5.36082	0.639819	8.45263			3.75859	7.58204	4.59526	7.55039	11.2331	5.16857		7.29605	1.83182	8.65763	4.21722	6.61573	7.64947	6.66407	7.59811	4.70182	7.9575		2.61853	5.79742	12.95	8.62019	7.21616	4.38953	15.169	5.49492	4.26753	3.39719	8.39483	8.99167
QUIESCENT_MI_77	12.8873	6.57772	12.1266	9.55169	6.70429	7.79362	4.88198		4.32756		8.05028	1.96129	2.20991	8.17939	5.06127		9.32918	2.60578			7.45081	1.97472	6.22363	10.4102	4.84022	3.59681	7.2537	2.82031	8.34382	4.26926	6.63377	7.67768	6.84434	8.20801	7.34835	7.73163	3.21011		5.59128	12.9514	8.70761	7.2954	2.40513	15.1989	7.2573	5.72473		9.30035	9.71324
QUIESCENT_MI_78	12.8447	7.0119	13.4701	9.35201	4.96618	8.35482	2.48596		4.18256	3.49152	8.56968	1.67453		8.55209	4.60808	0.799786	9.14616	2.47508		1.81255	7.82587	2.64548	7.21578	11.5778	5.59065	3.33799	7.9399	3.21519	9.25567	4.72751	6.27262	8.00187	6.03522	7.48366	5.60822	8.73697		1.6802	5.70106	12.9935	8.76268	6.95334	4.39115	14.9935	6.18135	4.91663	0.733729	8.64744	9.38235
QUIESCENT_MI_79	13.6818	7.71039	12.7684	9.16431	4.47345	7.87035			2.49844		7.56086	4.43315		8.83005	4.87307		7.14855		2.42449	4.13964	7.22334	4.54958	7.29707	11.0938	6.06559		5.69921	4.45234	9.54624	4.39665	6.42328	8.33716	7.24368	6.91134	6.62676	8.6636		4.86389	4.85928	13.5016	8.82226	7.69716		15.8041	5.05857	4.50427		7.68386	9.05174
QUIESCENT_MI_8	13.4917	8.37199	13.1761	9.85934	5.22643	8.78676	3.07767	0.932596	3.71991	2.13261	8.99593	4.78624	3.4572	9.51679	3.58864	1.23906	7.76403		1.77295	4.82979	8.15898	5.33813	7.32187	11.4838	5.72432	1.88025	6.92738	2.46421	9.51963	4.21722	6.7551	8.48407	7.289	8.32596	7.24904	7.88956	2.04614	2.39022	7.07177	13.0502	9.5608	7.92786	4.66976	16.0619	7.20545		3.50493	8.88401	10.3549
QUIESCENT_MI_80	12.8349	7.37762	12.7288	9.75545	3.69229	7.99513	4.38731	0.314753	4.57809		7.50161	2.6332		8.58377	4.09293	0.512802	7.93008	2.87079	1.15705		7.49739	5.29819	6.4266	11.6944	5.21339	2.41495	7.56687	2.95267	8.96433	3.81979	6.27093	8.11332	6.66022	7.91863	3.79461	8.2488		3.07671	6.56701	13.6297	8.71041	6.46814	3.54952	15.1814	6.05661	5.3507	1.73938	7.32187	9.56229
QUIESCENT_MI_81	12.5561	7.55309	12.7889	8.72351	4.92106	7.37885	6.12433		3.19643		7.61985			8.38647	4.19729		7.32187		2.60411		6.44521	4.26896	6.94144	11.2136	3.66108		6.99549	2.49865	9.07799	2.91659	7.91839	7.71151	7.15419	7.60307	5.57255	7.51785			6.1266	12.7057	8.50949	6.59487	3.1059	15.187	5.88571	5.37864	3.42959	8.44611	9.21962
QUIESCENT_MI_82	13.09	7.45113	12.3767	9.40278	5.40612	8.12977			3.07626	3.85158	8.62465	0.533518		8.4086	6.06707	3.24286	8.514			2.63985	7.59318	3.44965	6.96835	11.669	3.89311	1.72661	7.04422	2.80989	8.72561	3.97606	7.42049	7.5607	6.85619	7.72738	4.64891	8.01926		0.00631824	5.95787	13.5885	8.27214	7.35396	4.64815	15.3691	5.13079	5.05793	2.11648	6.8101	9.32517
QUIESCENT_MI_83	13.0638	6.35129	12.3907	8.78953	4.97386	8.05471			4.4507	4.71551	8.28107			9.1735	4.46058	1.64296	8.72801			2.79806	7.55991	4.43785	6.62597	10.5123	1.22302		7.33773	3.70499	9.05954	4.68236	6.84645	7.46537	6.62851	7.30602	4.03219	7.43457		3.4858	6.21034	12.6565	8.85084	8.1593	4.75966	15.6966	7.05575	5.79733	2.41534	8.22313	9.60661
QUIESCENT_MI_84	13.1226	6.23134	12.3477	8.87868	5.34274	8.08285			3.70093	4.27308	8.17872			9.29414	4.28423	1.10118	8.69484				7.50347	4.33186	6.27698	10.3848	2.10037		7.29659	3.5723	9.13232	4.58801	6.97605	7.50545	6.27338	7.32187	4.20209	7.11721		2.93631	6.2622	12.6099	8.58564	8.15883	4.82172	15.6172	7.02712	5.59993	2.17967	8.15077	9.47829
QUIESCENT_MI_85	12.8028	7.49709	12.7261	8.86353	2.98777	7.71272	2.43865		4.23497		7.58415	1.74127		8.81372	3.65976		6.58083				7.28199	4.85058	7.36175	10.6486	6.5927		6.96053	4.67392	8.42757	3.54364	6.31229	7.97247	7.07668	7.23443	5.29694	7.61259	4.34317		7.37997	12.3958	8.55372	6.49167	2.93616	15.1098	6.88849	5.43256		5.64545	8.14806
QUIESCENT_MI_86	13.2415	6.97446	13.9175	9.2319	5.11696	7.97678	0.990265	1.92659	5.36763	5.11044	8.54207	0.9678		9.23594	5.3197	2.31327	8.59993			4.40681	7.47903	4.90778	7.79084	11.6798	4.35693	1.44204	8.88654	2.83949	10.3515	4.73916	7.85139	9.15832	7.16472	8.55476	5.30593	8.98084	4.4081	5.06658	6.83087	14.1132	9.5658	8.27671	5.04695	16.3299	6.42121	6.76354	3.55602	8.54424	10.4059
QUIESCENT_MI_87	12.3689	7.32187	12.7591	8.83357	4.5629	9.13784	7.81339	3.25473	2.91487		8.1085	2.69069		8.61245	3.73487	1.51995	6.70659				8.03307	5.47554	7.59201	12.0537	5.0565		7.23369	5.10611	8.06505	5.46201	7.41466	7.6473	6.72531	7.21523	6.83251	7.98155		1.75692	5.31889	12.3887	8.4225	6.83178	4.81487	15.2215	5.284	5.28796	2.13276	7.23919	9.39747
QUIESCENT_MI_88	12.814	7.41088	13.7654	9.56914	4.63898	7.29489	2.05773	2.51873	4.63088	3.92148	6.93771	4.28609		8.69278	4.14123		6.51224		2.71142		7.04083	3.0905	7.93945	11.8783	5.8193		8.06338	5.329	8.77444	5.29049	7.01257	8.61179	7.02503	7.32187		8.22382			5.81535	12.9707	9.49099	6.81687	4.22738	15.44	5.67637	3.72803	3.19237	6.95069	9.61161
QUIESCENT_MI_89	12.7438	7.33936	13.5126	8.99152	5.13594	7.59893			3.23058	3.26092	7.60453	1.47034		8.4391	4.90576		6.56099		0.878926	3.49185	7.31055	4.82938	7.3332	11.3169	5.67525		7.68223	2.57178	8.4255	3.79018	7.16734	8.04438	6.72038	7.58851	7.55476	8.82078		4.4117	6.8534	12.8115	8.84182	7.23806	4.47682	15.3003	6.68281	5.2107	4.52485	8.38592	9.96763
QUIESCENT_MI_9	13.0936	7.90286	12.8694	9.48572	3.30264	8.14244			3.12366	2.57066	8.64258	4.76786		9.15133	4.56459	2.00395	7.29855			3.67158	7.1266	5.02744	7.7335	10.952	6.31046		7.00914	3.66021	8.9324	3.45488	6.84262	8.58865	7.05958	8.36153	7.24742	8.5704		4.16684	7.573	13.1157	9.30929	7.57989	4.97788	15.9011	6.54626		3.75733	6.6968	9.45487
QUIESCENT_MI_90	12.8809	7.55128	13.5579	9.31668	4.51066	8.17207	1.8183		2.54326	2.65814	8.53557	1.82103		8.68149	5.17644		6.60777	1.27074		5.1694	7.75917	4.34336	7.37408	11.4353	5.69023		8.01855	1.61581	8.58447	4.5517	6.68922	8.15908	6.6547	7.86614	5.25001	7.84477		3.38142	6.51319	13.1281	8.58574	7.34602	4.37247	15.3124	5.31825	4.99444	2.53779	5.8206	9.68769
QUIESCENT_MI_91	12.7327	6.98431	13.5619	8.61597	3.77138	7.598			3.35124	4.92547	7.52128	0.333709		9.14524	4.67919		8.15649			4.38475	7.04422	4.36874	7.33828	11.499	4.24609	2.21022	8.47723		9.50869	4.00152	6.31104	8.22278	6.70559	7.83014	6.10652	8.51947		1.23447	6.66224	12.8432	8.6788	7.24498	4.42442	15.8561	6.95798	5.83494	2.24691	8.88217	9.4459
QUIESCENT_MI_92	12.777	7.18565	12.8843	9.34732	5.43299	8.37076			4.50424	5.79295	7.92165	3.06343		8.93518	5.17846	3.12133	10.5406				7.70849	4.86275	7.25927	11.1802	4.74191	2.93635	7.34678	1.87192	8.80611	4.36714	7.0505	8.49115	6.09143	7.87389	4.54597	7.61779		3.63175	6.33704	13.0798	8.46009	7.65763	5.10779	15.4198	6.43773	5.02851	0.824507	7.52124	9.24933
QUIESCENT_MI_93	13.2792	7.31013	13.0468	9.31227	4.0641	7.98409	5.82559		4.68829	4.85065	9.11321			8.80398	4.74412	1.82431	7.8713	3.53577		4.58209	7.32187	4.06496	7.54983	11.5433	4.89788	2.20309	8.3167	3.82018	9.54583	3.92264	6.6644	8.50007	7.00465	8.07186	5.82458	8.83193		3.34124	7.02996	13.4052	8.98597	7.45693	4.32553	15.855	6.00096	5.94219	3.29651	9.18735	9.95747
QUIESCENT_MI_94	12.9058	5.50195	12.9705	8.34866	5.61078	7.69008			4.54836	3.39626	7.80564	1.35219		9.22523	4.70512		8.61976			3.95095	6.58281	4.3059	6.97322	10.4438	1.88749	2.52275	8.06684	3.86161	9.6394	4.09115	7.27878	7.7525	6.73254	7.18959	4.87342	7.2093		2.7188	6.30328	12.6138	8.94417	7.69568	2.93634	15.6461	7.17208	6.56417	0.602025	7.32187	9.07338
QUIESCENT_MI_95	12.9822	6.05672	12.34	9.66585	4.96024	7.92955	6.75453		4.55442		8.31788	1.53032	3.95849	8.59684	4.01324	2.46151	8.26947	4.20495		3.93124	7.25292	4.24397	6.74928	11.3513	2.28766	7.32187	7.00357	3.86832	9.30276	3.00421	7.15752	7.96064	6.86274	7.40895		8.27877			6.00359	13.919	8.81228	8.03889	4.1724	15.3361	6.39311	5.49242	2.98016	8.78131	9.74189
QUIESCENT_MI_96	13.0347	6.34583	12.3686	8.89803	4.61008	7.80124	0.924619		2.5697	1.96943	7.70289			8.95348	4.38544		7.59288			2.62688	7.17312	4.11455	7.13483	11.234	3.47121		7.47506	2.61958	8.7985	4.40569	6.45544	7.89954	6.92288	7.47063	4.1296	7.98892	2.58631		6.05517	13.3216	8.77629	6.6222	4.47875	15.6012	5.80821	5.5441	3.08007	8.23423	9.36159
QUIESCENT_MI_97	12.9604	6.81188	13.483	9.34422	5.37505	8.53345	2.01323		3.87218		8.387	3.54687		9.46575	3.57823	0.34166	7.42935		2.49573	2.71296	7.60882	3.94838	6.88031	11.265	4.39982		6.0415		9.23276	4.42126	6.31692	7.5805	6.8233	7.73981	5.58218	7.52223	3.37923	3.26926	7.09324	12.4851	9.16666	7.05693	3.06491	15.6145	6.77138	4.90554	0.610834	8.41634	9.67365
QUIESCENT_MI_98	13.4204	7.0831	12.7057	9.15707	6.33818	7.93911			3.78504	3.95668	9.43405	1.42959		8.85015	5.14487	1.49362	7.44901		1.21911	6.1702	6.92481	4.56602	6.9578	11.18	4.50944		7.9101	3.11527	8.87219	3.47463	6.84847	8.66998	7.01037	7.32187	6.07092	7.66099		3.65267	6.5838	13.3997	8.78467	7.32691	2.75696	15.9024	6.60912	5.94203	0.929418	8.65517	9.32654
QUIESCENT_MI_99	13.0576	7.57436	12.9844	9.56208	5.80558	8.36953	0.0403749	0.482772	4.72846	6.31565	7.97012	3.16835		9.06672	5.77697	4.69718	9.56363		1.76043	3.7485	8.34412	5.32114	7.1061	11.836	5.63797		7.82563	4.21559	9.72082	4.21504	7.90998	8.49497	7.32187	8.26421	7.1252	8.66502		3.46728	6.10077	13.4291	9.72458	7.87772	4.88069	15.9453	6.54945	5.90752	1.63104	7.59509	10.165
SENESCENT_C1_01	12.0433	8.87853	11.7719	10.702		8.84265	6.55939	2.69275		9.83038	11.1656		3.61972	8.50184	4.6926			9.97653		7.35619	6.13967	6.27502	6.66049	11.9625	7.28756	4.8091	6.58337		8.92716	4.70709	9.17898	7.23826	6.95107	5.36036	7.67427	11.2861		5.85155	6.31937	13.4039	8.55385	7.84402	7.09869	14.4317	6.05566	7.55514	6.89272	6.00145	8.51754
SENESCENT_C1_02	11.8957	8.2863	11.642	9.2247		11.2941	7.53689	0.5872	5.41081	4.80699	12.4276		4.37122	5.9902	4.47401	0.839571		9.23042		7.38472	4.47339	4.04885	5.83588	8.66555	6.10239		7.49975	0.196645	7.64098	5.4368	9.52445	5.33621	4.07213	6.37052	6.97315	10.5542		5.9312	5.75123	12.3588	7.89615	3.98337	7.32187	14.2893	5.75335	8.74073	7.59038	6.09387	8.95589
SENESCENT_C1_03	11.6449	8.82561	9.27943	9.90412	2.59338	9.84766					12.2562		1.24943	6.17749	2.19954			9.01578		7.58816	6.71042	6.47825	7.80712	11.0422	6.64777		7.82878	0.503001	7.86139	4.72564	8.95206	7.89776	6.49118	5.74825	5.22924	12.1931	1.63194	5.85506	5.66469	12.499	7.18462	6.80022	7.31602	13.0403	4.23018	8.11355	5.53989		8.44095
SENESCENT_C1_05	11.392	8.28163	11.8462	9.20551		9.95782			5.77504		13.2584		5.0595	6.88279		4.22806		10.2901	3.0796	5.58877	6.70003		7.4211	8.52206	5.99117		7.33684	1.56256	7.1204	8.73241	9.62434	6.6944	4.95393	5.6456	5.30597	10.4086		6.33171	6.54528	10.8157	7.38287		5.92266	13.9707	5.55557	8.42691	5.72789	8.82106	8.45052
SENESCENT_C1_06	10.8031	8.18579	9.59628	10.1156		10.6546	10.3065				12.1515		0.324653	7.15567	3.56518			11.9879		8.14317	6.99927		5.78897	10.8678	5.70996	10.1378	0.342345	2.03283	8.04345	5.24732	9.03191	5.64933	6.00443	5.94766	9.01226	10.8895		5.10263	6.36461	10.5521	7.48808	6.2182	6.79297	12.7624	5.35532	7.09335	4.93438	8.73072	9.1831
SENESCENT_C1_08	11.8705	8.09721	11.1883	9.12232	4.61295	10.5115	4.73396				12.5563		1.89185	7.54531	4.22866	5.89465		5.65903		7.20308	4.86545	3.04451	6.51334	8.25868	7.32187	4.79103	6.68132	4.51454	8.35327	6.89555	10.3219	7.73935	7.17363	6.82594	2.95249	11.8961		7.54425	6.19783	11.4278	7.89	7.71273	5.34358	12.5405	4.8096	7.30238	8.86511		9.24173
SENESCENT_C1_09	12.199	8.81349	10.6525	9.95511		12.9333	3.86223	2.40747	6.14018		10.5985		3.12092	5.54844				10.4308	3.68457		7.50508	4.96517	6.82193	10.4068		8.38844	5.3276	0.197161	7.85245		8.60121	7.71331	6.78577	4.40368	7.403	11.3467		7.10197	7.0168	13.6331	6.80651	5.32129	8.83306	14.1135	4.07802	7.32187	6.80865	8.9649	9.06252
SENESCENT_C1_10	14.4926	6.82726	9.71894	7.03757							9.75734		6.82688	4.77717										3.39058			8.87739	2.66074								12.7893			7.33043	14.38		7.31332		15.2995		3.83303	7.86421	6.98024	5.92847
SENESCENT_C1_11	13.3318	8.48813	9.3282	9.85387		8.71783	8.62267				13.2437		3.31124	7.32187	3.91583	2.8777		8.50107		8.4855	6.41883	6.18657	7.42033	9.83162	4.89027	5.89746	6.82232	1.17051	7.83053		9.45504	7.71841	7.08438	5.70174	6.51087	12.3816		5.55909	5.96439	13.0751	7.05531	6.5486	8.18948	13.822	1.59635	9.93987	6.78921	9.94484	8.13315
SENESCENT_C1_12	9.96522		3.26091	7.8257							7.6553							6.01225									3.00385	3.30608					6.90258			11.1832				12.5716				12.626			4.46144		7.10474
SENESCENT_C1_15	14.2282		10.2943	12.232		7.10925	6.57792	5.52185		6.27623	14.3804		3.73016	4.75595				10.0493		5.96277	8.46319		8.06611	11.3677	6.60693		4.84761		8.84838		10.0445		7.2456	5.93193	7.08163	13.3859			7.06062	15.5561	7.49278	7.13081	3.57154	14.7949	6.47177	6.1566	5.67869	6.35616	7.21669
SENESCENT_C1_16	12.1321	7.74893	10.4189	10.0069	5.24634	8.05801		2.19984			10.9853	2.95946	0.235381	6.50443	4.25557			4.38504		5.96416	7.18489	5.29741	8.44659	11.8955	6.24015		7.15022	1.74657	8.81788	4.80705	7.35421	3.02359	7.00462	8.28328	4.80914	10.8909			6.01568	12.7934	7.31093	7.94971	3.76688	13.6758	5.71054	8.12743	6.82522		9.16714
SENESCENT_C1_18	11.1137	8.0386	9.83362	9.66243		10.8787	7.98772			10.4076	10.4983		7.45748	7.63295	3.82527			4.4683	0.828254		5.11569	4.73651	7.18023	10.2149	6.84633		7.66001	1.49044	9.29547	3.91948	8.50151	7.4132	6.30392	6.25079	7.83799	10.1311		7.47276	5.72852	9.38808	7.46855	5.79912	3.5219	12.4973	5.86333	7.23054	1.6482	5.60504	8.63799
SENESCENT_C1_20	12.6947	7.36536	8.52849	9.20365	3.24991	10.9923			3.24959	7.40137	12.6202			7.24676	4.49574			8.15404			5.47201	6.64036	6.47829	8.42179	1.50774		6.4643	2.00547	7.61476	2.33247	7.97222	8.0778	6.43068			10.3348			4.33306	13.8048	7.27839	6.59268	7.25619	14.7777		7.85659	6.33145	7.90934	8.36697
SENESCENT_C1_21	12.485	8.55281	9.46929	9.28814		10.9254	10.5501		4.13963	7.39304	12.1149		2.52576	8.25672		7.38633		11.5725	4.3291	6.04937	5.4122		7.41793	9.58353	5.74607	4.11488	7.80577		8.68322	4.05397	8.7527	7.06323	5.62937	5.85101	8.29974	10.3615		4.52498	5.63664	13.4659	6.42577	5.0178	7.43097	14.4112	4.71071	3.77771	1.90613	5.69162	8.77981
SENESCENT_C1_22	12.3443	7.93876	10.4522	10.1234	4.92187	8.22229		2.16966			11.0246	2.58557	2.42318	6.94762	4.0257			4.84802		5.82285	7.3815	5.38333	8.45669	12.1377	6.4062		6.95337	2.40334	8.99158	4.01179	7.44214	3.30607	7.32187	7.8786	5.00668	11.0085			5.43714	12.9179	7.28299	7.907	3.90426	13.8035	6.00171	8.15798	7.15337		9.24372
SENESCENT_C1_23	13.1372	8.42446	8.88015	9.84848		13.5513	7.56476		3.73446		11.8307	0.712983	2.86268	6.5239	4.11619	7.81837		12.7358		5.84771	7.16518	6.23989	5.57605	10.2861	2.74333	9.91289	7.05721	1.13941	10.2508	3.41684	7.76187	7.32097	6.49052	6.25188	7.71153	12.2437		7.32187	4.45025	11.7624	7.74766	7.78425	1.6381	13.52	4.08084	8.40643	5.65183	11.8186	8.85378
SENESCENT_C1_24	12.0316	8.81695	11.3584	8.80239	4.32962	9.44111		1.94697	5.54864		13.3606		3.02961	7.72658		7.78029		7.02891		8.55923	6.90197	6.40003	7.32187	7.71572	5.09537	4.11397	8.51539		7.96544	5.5937	11.6438	7.71584	5.79557	6.07402	6.39318	10.9454		4.78087	6.43422	11.9314	7.87871	4.83553	5.75183	13.3484	5.55404	8.89728	10.3673	6.63017	9.34299
SENESCENT_C1_27	12.1089	8.44311	11.3233	9.67723	5.16184	10.9757			1.90997		12.5761		4.30333	7.13397	3.0317	8.80897		7.34228		7.14172	5.37162	6.00183	5.19237	10.8777	7.36257	6.61091	8.66699	2.14902	8.22727	5.16144	9.14286	7.06202	5.68102	6.41287	6.05382	11.7224		5.30365	6.3195	12.5386	7.32187	5.84636	7.64424	14.1481	4.88958	6.16391	5.70622	9.04228	8.73631
SENESCENT_C1_30	12.0494	7.53423	9.49935	9.6064		8.61018					12.6368		3.16124	7.34888	0.514102	7.68648		4.58106		8.35388	5.4628	5.88201	7.08684	8.258	7.55079		6.55162	1.84623	6.45897	5.13202	9.86659	7.29487	5.60873	7.5409	7.82676	7.18837			7.14742	13.1323	7.75165	4.49012	7.86682	14.5042	5.94309	6.39752	6.84809	7.41421	8.66033
SENESCENT_C1_31	13.3764	8.29443	10.4687	4.46026				5.89387					2.97388	4.18763										7.24999			4.74609									11.7656			8.29241	13.3614			5.00917	14.7529			5.87521
SENESCENT_C1_33	11.4413	7.90717	11.9989	9.17515	6.51586				4.37482		6.60544		4.21891	7.41422				5.05446				6.24054	7.22238		8.09138		7.40705		7.72208	6.07141	6.04924	8.13629	6.94486	7.68106	8.25225	8.97203		2.62866	6.82604	13.9924			7.2367	14.1693	8.20073	7.06037	3.20039	4.50982
SENESCENT_C1_34	11.8267	8.60442	9.17515	9.9495	5.17344	9.58791					11.8746		2.47132	6.97752	0.151788			9.40285		5.59846	7.38055	7.54393	8.72366	7.68096	6.63935			1.35191	7.41175	4.42694	10.3844	8.70042	7.975	5.9881	8.11224	9.68588		4.87907	6.124	13.4547	7.32187	5.36441	7.07923	13.3601	1.61385	8.83968	5.19822		8.9819
SENESCENT_C1_35	11.7367	8.51921	9.68958	9.93442		10.346		1.78634			13.3179		2.98309	6.8377				7.95931	0.486974	9.5973	7.129	6.27398	6.93193	8.21684	7.33922	7.29095	4.57961	6.9997	9.72684	6.41342	9.14294	6.17249	6.92212	6.07673	5.32269	9.58702		7.6865	5.85672	13.5017	7.79967	5.88145	6.14567	13.2558	6.32077	9.17309	7.70602		8.40003
SENESCENT_C1_36	13.7508										9.42031		3.78289														6.66017	4.69418				6.04292				9.22103				12.6054				14.5788		8.21419			7.40923
SENESCENT_C1_38	12.4677	9.14085	10.5662	9.77541		12.0668	7.08389			4.25757	13.1638		6.22879	7.25761				11.3977	3.08623	7.30953	6.04132	5.92869	8.37184	9.79833	5.88153		8.26217	5.10433	8.85747		9.91108	5.64757				12.225			6.35709	11.2955	6.78018	6.07101	1.49515	12.9617	6.76645	6.66827	6.07156		9.35953
SENESCENT_C1_39	11.8257		9.78445	7.79766				3.73733					7.32187															5.34022								9.40915				11.9895				13.6434			6.27996
SENESCENT_C1_40	15.7137		9.73439					3.64691			3.81786	4.60384	5.38639	5.26055	6.44616				3.93547			8.34753		3.98213		3.84605	4.76753	4.99504								7.59727				15.3511		8.72201		16.0854			7.51874
SENESCENT_C1_43	11.0092	8.2969	10.4946	10.6221		10.8483	5.69476	1.83179	3.06205	5.05643	12.935		3.43507	6.79915				10.533		4.30954	6.83694	5.06329	7.44675	12.4832	5.86139		8.55279	4.73222	10.5542	5.79756	8.73967	8.0664	3.87904	6.3521		9.84434	0.80076		5.5943	11.7861	6.77181	6.03657	9.67713	13.2943	5.38003	8.66017	5.28376	10.6819	8.48104
SENESCENT_C1_46	11.4839	8.58237	11.8226	9.78712		11.2974	8.46973	2.37899	4.32999	8.59993	11.7995		5.5687	8.15264	6.14098	4.2744		6.4419		6.45897	5.99526		7.04294	7.95136	6.13429	7.48384	3.24825	0.772821	9.5814	5.4554	8.43409	7.13749	6.08438	6.66239	7.94426	10.8543			6.52574	11.5862	7.74389	5.18806	8.05542	13.9435	6.00841	7.41372	6.61825	9.10692	9.12929
SENESCENT_C1_49	13.659	7.49683	8.98076	8.92018		6.08735	5.85158	0.365998			7.74206			5.11448	3.52472	5.38558						6.32152	5.29296	1.97303			8.94958	1.18467	4.2103		4.46833		5.11132			11.5334			6.10603	14.0762	5.26129	5.7726		14.2534			7.49681	8.43035	5.78104
SENESCENT_C1_52	10.5014	8.83731	11.4144	8.68367		8.56256	9.19281	2.19555		6.18896	11.1347		6.33414	5.05941	4.29848			8.97712		6.67278	6.746	4.98652	6.36034	9.62983	7.87475	4.93559	5.81353		8.15427		8.316	6.72149	7.11277	5.46221	7.16257	8.58182			6.5082	13.0507	7.10167	6.43722	7.8986	13.1691	3.67465	7.74107		7.01848	8.71465
SENESCENT_C1_54	13.1759	7.17425		7.9507		8.22698					13.0441						6.59238				6.50785	8.12257					5.667	2.40868			7.16753	7.89921	5.11873		8.23502	10.9232		6.4291	6.82941	13.3575	6.36687	7.32187		14.8622			5.62609		9.9107
SENESCENT_C1_55	15.2418		8.87888	6.85147							9.18163			3.21809						6.82359							4.83143	5.14575								11.5205				15.2111		8.74155		16.0566			5.81099
SENESCENT_C1_57	11.8554	8.90933	11.3299	10.1841		12.217	7.40291		4.73084		12.3239			7.49023	6.09916			11.7548		6.79064	6.12306	5.35925	6.98223	10.3988	7.29766	4.63738	6.58042	1.83993	9.31202	4.42938	9.17601	6.22746	6.80572	7.3317	6.50888	11.0571		6.09635	6.65892	12.398	8.20886	5.81822	7.68026	13.6277	6.16746	9.12154	6.41298	10.4511	9.41877
SENESCENT_C1_58	10.8997	8.21267	11.7068	9.00721		10.9929			5.56825		12.7351		3.31425	7.32187	4.74206	6.46932		7.58268		7.14635	6.73048	5.59012	5.83853	8.6235	7.44973	3.60053	7.59033	2.08568	7.51564	3.56165	9.03131	6.33176	5.49422	6.54343	4.99073	9.31296			6.79672	12.1198	7.50644		7.26674	13.654	3.98846	8.14626	8.4515	5.76003	8.95845
SENESCENT_C1_59	12.3469	6.99025	9.28045	7.79944		9.39736			4.96903	7.51339	11.9135		2.64159	7.00082	2.82808		11.133	10.7616		8.61225	6.71569	5.83089	6.26142	8.34416	6.98922		5.33739	1.31686	9.49995	6.9353	8.95454	7.16751	6.80358		7.83931	10.7489		8.21151	6.93774	12.7614	7.57088	8.19189	6.27515	13.7156	3.47138		9.43883		8.84849
SENESCENT_C1_60	14.0497	7.98228	9.06769	6.78178		7.27207					10.9755			5.2354			8.8022			7.85026			7.33053	6.14409			6.16934	2.61093			8.32551		6.89086			11.5733			7.56111	14.3106	4.89323	7.62488		15.1077			6.08616		7.31322
SENESCENT_C1_62	11.6414	8.51676	11.0253	10.7584		11.3075	6.11182				11.7485			8.32699		0.14078		4.94313		6.72251	7.44735	7.44148	6.14998	7.69269	5.91841	6.00975	7.44402	2.60666	7.97921		8.71184	6.75845	6.58857	6.19509	7.89543	10.094			6.36368	12.239	7.0337	7.44822	4.65813	13.7488	3.82252	9.36752	5.9038	6.49765	8.03029
SENESCENT_C1_63	12.4533	7.48765	10.3511	9.50231		9.86877		4.20579	4.23603		13.0749			7.32187	3.95058	3.27967		6.8318		7.46638	7.16857	5.18546	8.23225	9.71967	6.91363		5.80339	2.54996	7.99893	4.8723	10.7247	8.05803	7.38559	6.34633	6.94196	9.70615			4.45231	11.527	7.7727	5.28096	4.74476	14.6839	4.59936	8.6476	9.35126	4.65134	9.34948
SENESCENT_C1_65	12.6866	8.04513	10.0323	9.31271		10.813			5.85842		11.3902		2.57992	8.2454	3.17024		11.5001	10.4048		4.80246	7.20884	6.15466	6.25856	9.16233	6.81801	4.0146	4.74148		8.57252	4.71724	8.20538	8.25406	4.90716	3.78541	8.57254	11.6813	7.86159	5.9769	5.31407	13.5087	6.79171	7.15579	5.58748	14.7288	4.61708		7.32187	8.26503	8.68901
SENESCENT_C1_68	11.5897	7.80534	10.3663	9.32199		11.4699					12.736			7.50404	4.69233			8.86778		7.8272	3.99396	6.4469	7.08029	10.1412	5.93613	9.39318	0.124677	0.491014	4.84492	4.65056	9.64278	6.57906	6.74653	5.73456		11.3633		4.63779	5.38986	13.7107	6.09661	7.53791	7.10087	14.1373	4.63427	7.32187	7.57114	4.90951	8.92134
SENESCENT_C1_71	11.053	7.69478	11.6031	9.17755		9.60227					12.2149		2.73465	7.82634	4.27401		6.76547	7.44389		5.74422	7.89533	5.83879		8.26229	6.00389		7.68022	1.16246	5.33099		10.2926	6.62305	6.07203	6.38193	8.24859	9.0936			4.8758	11.8759	8.88062	5.4092	7.17991	13.2508	5.54902		5.68959		8.211
SENESCENT_C1_74	11.4926	7.41614	9.65086	10.0641		11.2892			2.99907		12.6242			5.20411		4.40469		3.96736		8.25018	6.70524	6.4292	5.81979	7.14786	7.43132		7.38865		8.26881		10.0289		6.84175	5.95611		8.99836		4.64377	4.46314	12.1177	7.53501	4.44202	4.31595	13.6518	4.18401	9.28795	7.73253	4.13471	8.61146
SENESCENT_C1_76	12.3609	7.49095	8.19666	9.71528		10.6401				9.87027	11.7483		4.36204	7.16089		6.04434	8.28421	6.47655	1.7444	7.16615	7.69336	5.8528	6.69011	9.06957	7.32187		6.00834		9.34093		8.33238	8.30638	5.27011		8.68517	10.9798		4.51251	3.31669	12.4414	6.10616	8.42581	7.13266	13.7141	1.98613		7.37541	8.57766	7.02129
SENESCENT_C1_78	12.1318	7.93751	11.2994	10.3431		11.555	6.35122				12.5847		2.54651	7.83532			11.7928	10.5851		6.39648	6.77181	4.71265	5.66745	9.19192	6.11841		2.86577	0.126881	9.02685	4.9573	8.74164	6.87858	5.94994	7.54385	9.5745	8.68415	7.97805	6.21743	7.6778	13.4931	7.93833	6.83062	5.35447	13.8461	3.98265		7.02341	10.605	8.82761
SENESCENT_C1_79	11.7889		7.5333	8.14439							8.42831							7.25602									4.77031									10.1038				11.2497				11.5545			4.79188	6.445
SENESCENT_C1_80	11.7686	7.78286	10.039	9.23991		11.5203		1.63123		6.79477	12.8785	0.790092	2.96272	7.06431				8.31738		8.41252	5.21715	5.30439	5.47924	8.16397	6.0614		8.25015		8.82585	3.99698	8.89266	6.95598	6.37359	6.75814	6.69578	10.5603		6.30082	6.92264	11.7495	7.32512	6.40388	8.09469	13.6844	4.02813	8.3362	7.55707	7.99263	9.61607
SENESCENT_C1_82	12.5733	8.44516	10.3582	10.1605		7.65045			3.20604	5.80203	12.3672		3.98242	7.74747	3.4658		8.00501			7.74633	6.62278	6.66468	7.82683	9.65527	5.57334	7.53441	5.16101	0.268288	8.26014		9.06077	6.52841	7.74263	5.92991	8.05523	9.21273		5.01091	6.09551	14.4	6.75386	7.33332	6.70154	14.7257	4.08301		5.63648	4.16193	8.99893
SENESCENT_C1_84	12.918	8.81517	10.2854	10.5156		9.97423	8.18022		6.28942		13.1984		4.96296	8.28553			9.44524	11.6541		3.99543	7.99036	5.70245	7.1949	11.4452	5.84489	8.46334	5.53262	2.96839	9.48164		9.42457	7.32187	6.60022	6.43201	10.1328	10.3889		5.68019	4.97889	12.8431	6.34615	5.46422	6.24804	14.0748	3.97328		6.79689	8.67455	9.64642
SENESCENT_C1_85	11.0143			6.79628		2.20391					9.65646		4.59342					7.12737					8.30439	5.22015			2.86354				8.85383					10.0668				10.1179				13.5451	2.90992
SENESCENT_C1_86	12.0596	8.46004	10.8102	9.04379		10.4665			5.02858		10.8159		3.27478	7.29376	5.60403			11.6107		6.13793	5.86973	7.04387	7.48802	8.86128	6.46443		3.93434	2.49671	6.86886		8.04558	7.62886	6.95908	5.04522	5.55674	10.3751		7.06331	7.00507	13.8127	7.30958	6.43186	6.87226	13.8649	4.29492	8.05841	7.42157	5.12023	8.39089
SENESCENT_C1_87	12.1832	9.33111	11.7594	10.7862	3.99257	11.8326	6.92264			13.693	13.2414		5.74288	8.4282		4.48992		9.88236	0.231477	8.00437	6.55357	5.98659	7.32187	10.4153	6.49233	7.77555	9.14085		8.93324		9.90192	5.97159	6.5171	6.68424	7.25026	8.84749		7.15435	6.92648	12.8238	8.28624	7.36307	5.83425	14.5404	4.93842	8.22618	5.21911		9.38816
SENESCENT_C1_88	11.3238	7.24886	8.74343	9.73648	4.01317	9.76639	9.56477			0.770468	12.3602	2.19009	5.01199	7.30781	4.23647		10.5442		2.08461		7.26547		7.03911	8.56097	7.32726	5.85767	1.62624	1.84735	7.46236	6.48418	9.79511	7.72539	6.31884	7.16413	7.93327	10.5258	7.32187		7.49146	12.5644	8.23117	7.54801	6.69555	14.2098			5.77996	5.60077	7.8494
SENESCENT_C1_89	11.6895										7.02633																5.87411	4.36506								12.543				13.8554	5.59495			13.6035	5.21832
SENESCENT_C1_91	11.7344	9.61247	10.9557	11.1683		11.7087					14.3919		4.15589	8.57977	3.80549	5.66141		6.74358		7.44295	6.96925	6.07181		8.40508	7.23813		9.02068	2.38365	9.34478	1.94995	9.42684	7.97076	8.4462		8.18444	12.6604		0.0464273	6.98026	10.9361	6.43784	7.2929	5.74167	12.7633	6.76683	9.71395	6.07823	6.44509	9.60325
SENESCENT_C1_92	10.244	7.32256		7.28329																			7.32119	3.34254			3.40652								4.67555	7.73499				9.38892				11.5598
SENESCENT_C1_96	11.8563							6.13065						6.86662													6.88759	7.32187												11.576				13.5966
SENESCENT_MI_1	13.3341	6.33367	9.47172	8.9634		9.43969		2.96168			11.6031	7.73666	3.34251	7.58336	2.66015		9.84035		3.71287	6.77033	5.04801		6.34193	8.90301	7.08376		6.14015	4.83089	6.67656		8.1983	8.22789	5.56944		5.59561	8.01133		4.49434		11.6979	7.67654	7.32187	1.35222	14.3426	6.26826		3.25623	7.00052	7.57869
SENESCENT_MI_10	14.0104	8.36032	11.9638	9.56046		11.594		0.254491	2.62853	8.50829	11.4138	6.57515	1.04705	7.45605	3.4398	2.33453	9.91872	6.59764		9.38665	5.47011	6.16393	7.92888	9.6492			4.62847	5.52827	8.21877	3.58924	8.21367	7.83984	5.42477	6.33255	4.56206	8.60643		5.42478	5.35197	12.1485	9.13029	8.01285	4.25272	15.9352	0.749522		4.15586	7.07656	9.38626
SENESCENT_MI_100	13.8543	7.32187	12.4591	9.89533	4.41647	6.64011			0.322133	6.10222	11.6218	3.39087		8.90676	3.72929		7.26043			7.53773	6.11813	5.74742	7.13957	10.9743	4.62228		6.29509	2.2877	3.50903	3.02797	8.16906	8.41523	8.45449	8.39757	0.99231	6.99061	3.23902	2.68081	5.14983	13.2261	9.22366	7.01035	4.46056	16.4393	3.00412		1.59395	8.32988	10.0929
SENESCENT_MI_101	14.3591	8.42177	10.3125	10.2485	3.51608	11.0531			4.30402		12.36	3.39956	2.41073	8.91664	2.18917		11.7987	4.00958	1.23987	9.31399	6.76393	5.9624	8.9187	11.2023	2.44038	3.59605	4.84979	2.92542	7.3195	2.81287	8.17574	8.07641	8.19563	7.32425	4.69192	8.21308	3.72739	5.36338	4.87829	13.74	9.4782	8.25687	4.93051	16.6051	2.20963	5.72548	3.22258	5.56657	10.7387
SENESCENT_MI_102	11.4043	5.28708	7.90196	8.75642		9.41169	1.91465		3.20657	6.90199	8.93307	4.98461		8.77806			6.74958			4.44264	2.64656	4.832	7.32187	11.4933	5.76432			5.16934	8.78397		7.44492	6.8978	7.68808	7.22799	5.27956	7.14339				12.1527	8.79874	8.34454	5.89309	12.9565		4.52912		10.1494	8.19015
SENESCENT_MI_103	13.5421	4.4564	9.22356	8.93011		10.9863					10.7062	7.23339		7.76777	3.89917	6.09336	8.52268	5.09284	4.1565				6.98111	6.68042	4.83757		6.08156	6.54956			8.3559	7.23592	6.33308	7.04648		5.415	6.59794		7.04031	12.9159	7.55862	7.45564		15.1373		4.35312		5.46068	6.81793
SENESCENT_MI_104	12.2676		7.65383	7.88374		8.43186	4.74697				9.03343	7.95188		3.77453	6.66727		5.78847						7.47187	7.94449							6.36788					6.84316				11.7292			4.33309	13.8441			5.16958		7.96372
SENESCENT_MI_105	9.15603										6.92405	8.88143		6.42129			6.21084							7.26808				7.83006			7.07053									8.38595				11.6391
SENESCENT_MI_106	12.7054	5.28859		7.52909		7.3656					8.99563	7.39589		6.31586			6.36036					4.68815	6.57765					7.32187			7.12247	6.93317	6.01585							11.3265	7.38962	4.79245		12.9351					7.11391
SENESCENT_MI_107	12.8014	6.79237	10.0822	8.62594		8.69017					11.3583	6.13944		7.51074			8.76485		4.4443			6.84006	7.15695	8.89776				6.23229			7.57493	5.92391	6.7374			6.61699			6.05803	12.7374	7.09473			14.632		4.39943		6.08424	8.37387
SENESCENT_MI_108	12.1998	7.05502	11.3187	8.58915		10.3631			3.73493		11.7736	6.12703	4.38218	7.3672			4.72424			5.01127	6.478	4.97413	8.14968	9.52652			6.28807	4.53602	7.25903	4.34287	9.01841	6.7043	6.6383	5.91924		8.89756				10.7777	8.95244	5.89181	4.07219	14.6282		4.28003	2.1703	4.18473	9.79275
SENESCENT_MI_109	11.8402	5.88955	8.66882	7.238		8.0169	7.32187				9.19943	7.09442	3.14423	8.71268			5.55671					7.33868		5.69947				8.0262			7.86418	8.11297	7.05331			5.6246				11.539				13.4416			5.50648
SENESCENT_MI_11	13.5405	6.83563	9.96756	8.92464		10.4996	6.09588	2.77261		4.87808	11.1022	9.07654		8.45804	4.27942		10.7169		5.89746	6.68884	5.85005	6.329	6.70154	8.35949		4.86942	4.2377	7.26734		4.31252	8.77536	6.1747	7.2328		7.16097	7.89527		6.23097	6.09416	11.9108	7.86981	7.32187		14.8311				4.86373	8.92942
SENESCENT_MI_110	13.8359	7.82188	12.1009	9.8379		10.5903	4.90268	0.967602	3.51084		11.6255	1.28012	1.95056	8.72323	3.87011		9.38826		3.05157	6.61466	7.71038	4.69455	8.72304	10.7093	4.11536		6.19805	4.59517	7.59341	5.28373	8.39772	8.60924	6.88801	7.32187	6.37632	8.74165		4.36217	5.49549	13.0279	9.38487	7.25826	1.68403	16.6298	5.00648	5.85469	2.49859	6.67523	10.442
SENESCENT_MI_111	12.3805	6.1837	10.7807	9.72112		10.8352	10.9491	2.27341		6.70391	11.2113	4.72085		7.18785	5.66716		11.2023	5.27035		8.6846	7.44679		7.95901	12.8767		4.84427	6.10256	4.96927	8.14667		6.40228	7.83584	6.51811	6.80941	4.93658	10.571	5.27495		6.35981	12.8172	7.12193	7.54017	6.59804	14.6502	3.9603	2.92445	1.04972	10.6624	7.32187
SENESCENT_MI_112	14.0469	6.2229	10.9925	9.69344		7.52763	5.79765				9.76409	5.80635		7.29393	4.55987		7.65908				5.93549	6.25973	9.64186	4.95943			6.39024	4.76956			6.65317	6.819	7.56251		5.19374	7.34982				13.3199	7.89762	8.32757	3.4791	15.6282		3.80136		5.36893	7.80231
SENESCENT_MI_113	13.3618		8.28604								8.82937	7.81227		8.35031			7.27055		5.70785					7.52414				7.436			6.14955		6.5091							11.5188		9.18404		14.6535		5.55525
SENESCENT_MI_114	14.3874	6.18242	12.2743	9.59714	3.90917	10.9113		3.4881		7.8043	10.0269	5.49258		7.32326		4.01797	7.28594			6.81698	5.35121	3.25053	7.31748	8.07551			7.63951	7.06469	4.27451		7.19811	6.65585	4.47234			8.03351	4.74557		4.93468	12.0419	7.15717	8.89534		16.1428			5.03445	5.43994	6.01919
SENESCENT_MI_115	13.1774	6.70789	9.50908	9.58443		9.32254					9.91421			6.46995			8.43518				4.56248		6.91376	7.77076						5.53332	7.72169	5.78836	5.20959		5.14936	6.67659			6.8234	11.676	7.71798	7.77377		14.4507		3.83535		4.83406	8.16172
SENESCENT_MI_116	14.2028	7.74065	10.6903	9.83065	1.93447	9.66125	6.85958	1.82777	3.83195	0.511098	10.6259	3.41882		8.09438	3.68192	1.63919	9.83449	4.42785		7.37908	5.88313	6.62028	8.37147	10.0592	3.56694		5.97343	3.42217	7.32187		7.39297	8.33201	7.18384	7.37861	3.32082	7.73694	2.53189	4.03507	4.08729	13.5431	8.3747	8.54403	4.5429	15.5413	3.16143	5.09911	1.76345	8.91839	9.63272
SENESCENT_MI_117	12.9388	7.54199	11.4626	9.78805		11.3875	6.23657		1.70666	4.17686	10.3223	1.51479	0.597105	7.57702	3.5523	0.940243	9.47208	4.87225		6.49582	6.50938	4.8766	8.12703	10.5263	4.91857	7.72299	2.40099	4.3647	8.45166	4.07715	7.79298	7.77895	6.73486	7.41278	7.94953	6.53761	4.79948	5.09219	6.28241	11.773	8.94412	7.56539	4.19188	15.4997	4.13692	4.2716	1.70136	9.43679	10.3086
SENESCENT_MI_118	13.627	4.39729	10.0325	9.0371		7.25226				7.54675	11.6844	2.97522		8.84605			7.88853		4.79743		6.28155		6.5766	7.75925	3.70701	5.24702	3.21316	5.32887	4.83101		5.60792	4.96658	5.6367	6.42327	6.46566	8.57292		4.59751		12.2767	8.45478	8.11118	3.81496	15.0967	4.55217	6.0653		4.46556	9.50601
SENESCENT_MI_119	11.9255	5.06739	10.236	8.28033		6.90614					9.32194	7.36012		6.01748			7.5819						8.74398					6.74318	5.56038		7.50872	7.71597				6.47966				10.6718	7.41114			13.5743			6.23308
SENESCENT_MI_12	14.2532	7.18968	10.0378	11.6998	3.83451	9.46073	4.37224		2.12197	4.71277	9.51726	6.58788		8.7069	5.25589	2.85936	6.11375	3.54808	3.04512	7.07204	6.10925	5.00663	8.95489	9.51343	6.2261	5.74631	3.00474	5.70506	8.29824		8.6636	8.85708	6.94249	8.52973	6.30782	7.43782		3.84136	6.39901	11.9762	8.83598	7.55653		15.9646	4.4752		3.04709		9.48574
SENESCENT_MI_120	11.8933		9.23196	7.09937		9.80093					7.69177	6.91482		7.3385					5.16857				7.30525					6.9404			6.12425			6.49223	5.87162	8.08233				10.9476				13.6195					7.787
SENESCENT_MI_121	12.3205	5.9754	7.99932	8.69908		7.74892					10.2037	6.70622		4.79523	5.35701		6.51905		4.84609				7.6091	7.45612				6.97136	6.58798		6.29993	8.50937	6.45758	7.32187	6.10902	7.41039				11.0174	7.25709	6.2384		14.2979					9.52311
SENESCENT_MI_122	13.7826	7.22736	10.7984	9.92796	2.6329	10.2865	5.76453	0.706304	1.65078	4.82913	10.0405	5.02815		7.96257		3.38101	10.254	5.68272		6.42377	5.80218	5.16562	8.13243	9.3123	4.8019	5.32535	3.04202	3.73382	8.06311	3.03589	8.35912	7.62379	6.60003	6.95958	6.01635	6.68901		4.46511	4.12354	11.6599	8.35912	7.46793	4.75697	14.6112	2.66756	4.48228	1.70772	7.66352	8.76145
SENESCENT_MI_123	13.0932	7.24903	12.0395	10.1997		10.5742	9.59133		2.83754	6.33126	10.3156	2.35037		7.073	4.16945		11.9495	7.73675		5.19043	5.27906	4.24016	7.68963	11.3098	4.08753	9.49609	6.13935	2.7652	9.09043	5.98196	7.18214	7.11175	5.59176	5.23892	10.1325	7.39472	4.5246		5.6094	10.9851	8.09281	7.67137	5.09563	14.4395	1.80741	5.98291		6.67976	9.20656
SENESCENT_MI_124	12.8163	6.96597	9.94645	10.2229		11.2964	4.20865		1.17421	6.29805	10.63	2.38768		7.47126			9.21704	7.3228		6.3392	6.39378	3.35907	7.58627	9.87434	3.08742	8.48229	5.15738	5.23203	8.29476	2.15575	6.36628	7.40887	6.29537	5.95232	4.67866	7.94571	5.37265	7.24596	5.81465	10.4799	8.13168	6.88143	1.75292	14.6995	4.42574	5.01025	0.849505	9.38519	9.05912
SENESCENT_MI_125	13.1396	6.51202	10.4325	8.41029		7.14106		2.6973		7.55238	11.891	5.93245		7.20031	3.47333		8.53208	6.96502		7.59471	4.91804	6.14813	7.85103	11.6808			8.12051	6.74747	7.32187		6.70439	7.60638	6.98036	4.78902	3.69958	8.89705				11.6387	7.30057	7.34276	5.49607	14.5297		5.11115	4.07138		8.21112
SENESCENT_MI_126	13.6213	5.91621	9.17005	8.42519		8.44029	6.60379				9.90842	4.32094		6.89894			7.40808	5.79274	5.19975		6.85485		9.17097	6.32427				7.23287			8.22261	7.66928		7.33158	4.96804	6.55964		4.95156		11.6286	7.05889	8.00195		15.2656		5.78381	4.83477		7.82435
SENESCENT_MI_127	12.7235		9.83786	10.0781		4.73553	2.37348	3.62442			11.605	7.52834		5.18255			8.38659							9.82397	2.0616		8.03159	5.14502	7.28102		8.67458	7.84068			3.41992	5.46652		5.98031		11.2034	8.43989			13.9731		2.12974			9.10915
SENESCENT_MI_128	14.5341		11.6975	10.201		11.079			1.87946	7.06206	10.1992	4.62889		7.32187			4.91125			6.75617	6.59271	5.42477	7.77064	9.28088	5.82055			5.00188	7.36512	3.78586	7.6983	6.59938	5.4369	3.60921	4.21403	8.44858	4.9729	4.25062	4.42887	12.8603	8.03031	7.59008	2.38211	16.5403	4.25036	5.37656	3.42211		8.65931
SENESCENT_MI_129	13.1607		11.2449	10.0659		11.1966		1.39137	4.78908		10.345	1.83507		8.14495	4.00871	3.81012	11.657	4.37258		7.96849	5.59957	5.22467	7.29133	10.434	2.67092		7.92081	3.89021	8.65256	3.56568	7.62606	7.68039	5.62008	5.48137	5.00566	8.7658	8.67431	1.67153	5.87702	12.863	8.33012	7.29027	4.8594	15.185		4.99892	2.66711		8.74563
SENESCENT_MI_13	13.8226	7.34223	11.0155	11.2254		10.9775			1.93413		12.9253	6.34705	2.14544	9.10387	3.96806	5.27773	10.6055		3.14266	9.05771	8.42722	3.86008	8.75977	8.43163		5.53228	5.63959	3.56102	9.00657	2.66175	10.2048	7.30152	7.64882	7.64747	8.21171	8.46732			5.75261	11.2984	9.24182	7.54503	3.92193	15.3163	4.35138		4.61611	6.59199	9.78892
SENESCENT_MI_130	10.6543		7.21915			5.14523	5.33271	3.66283			7.54983	6.79037		8.0128	6.78585				6.22364					7.32187				8.19996			9.1431						7.5896			8.13252				11.8698
SENESCENT_MI_131	11.8125		11.6122	8.60872		10.0046			1.38312	6.07318	10.4742	4.06648		7.32187	2.97982		8.30881			7.38493	5.46787	3.30574	7.33203	11.3954			8.19994	5.06164	7.87981	2.93796	7.07012	7.7428	6.42648	5.49393	1.43656	9.30423	3.81811	4.4245	3.36379	11.8204	7.57371	7.59958	3.47377	14.1878		4.0993	0.976688		7.55775
SENESCENT_MI_132	10.9917		9.59685	7.27932		8.49574	3.80274	3.86005			9.09838	9.00812		3.6072			6.86849							7.33114				7.55447	8.31064	3.03982	7.17397							6.6973		10.6697				12.4984
SENESCENT_MI_133	14.591		11.1753	10.1353		10.8002	4.78988	2.30484			11.5157	3.81015		8.2034	4.93898	1.07878	9.55884			7.55242	5.37995	7.00662	7.78854	7.83344	5.59125		8.59762	5.36235	7.06358	3.61199	6.99754	6.79348	5.55382	4.89076	7.14952	7.56498	8.88251	6.15797	7.49423	12.9802	7.67377	8.16125	6.3584	16.2557	5.28909	7.01643	0.820309		9.12986
SENESCENT_MI_134	12.7913		12.5012	9.99254		13.1037	8.7808		4.33254		11.1369	5.55587		7.82881		3.08431	11.5845	4.61474		5.37067	6.12995		8.22318	10.1315	4.43646		5.89648	5.62648	8.30283	4.04532	7.76296	7.30709	6.80838	6.92214	7.43972	8.13986	5.9352	5.23419	4.25663	12.743	8.29336	7.33666	3.74332	14.0451	0.839789	5.04912			8.93359
SENESCENT_MI_135	13.9335		10.0116	7.54126		10.4685		3.31427			10.1128	5.03002	6.29819	7.78172			8.21187	3.97273	2.85662		5.12546		7.32187	7.99667				5.53825	5.05274	4.02452	9.54394	4.98634	6.83433	7.75666	5.83242	7.96883			6.36286	10.9375	8.84855	7.43602		14.9174		4.54633			9.30227
SENESCENT_MI_136	12.8589		9.17361	9.44451		9.80324		2.5948	4.51424	8.24614	11.525	6.00611		8.70553		2.83494	8.53393	6.6223		6.95582	6.73191	5.97155	8.90868	10.6164	5.56935			6.89218	7.77309		7.13333	6.863	7.34912	7.29463		4.79534	9.69067			11.6653	8.97423	11.0933	5.42897	14.373		4.35823	3.5092		8.5777
SENESCENT_MI_137	10.927		7.93967			6.68197		6.40473			7.89044	7.37914		6.24037										5.87656			6.36488	8.58988			6.75525	8.01094		7.32187						9.15326		7.08952		10.9313
SENESCENT_MI_138	13.7515		12.4376	9.76662	4.12693	8.53128			3.52776	5.12754	8.8572	4.86677	4.49489	8.89163		2.8564	5.09864			4.33112	3.88875	4.83684	7.84987	10.2307	3.04414		6.10921	5.05523	8.54835		7.74279	8.69232	6.51037	8.12326	3.09563	7.55707	4.07784	4.63027	5.30757	12.8145	7.16429	8.63663	3.55234	15.3895		5.82594	1.65466		9.58649
SENESCENT_MI_139	14.0462		11.3393	9.69547		8.26476			1.98295	4.98662	11.294	2.20288		8.72922	1.25121		9.08061		0.984312	8.26738	5.60788	5.29358	8.76699	9.93658	3.52206		9.37683	4.54895	7.32187	3.74609	7.86137	7.25682	7.13981	6.76916	2.20835	8.71045	6.15624	3.7121	3.66334	13.1734	8.67281	7.47477	4.38818	16.3541	3.07048	5.37964	2.28163		9.28946
SENESCENT_MI_14	13.8944	7.82179	10.408	10.2955		11.5617	5.1448		4.3717	6.69851	10.9893	5.6035	2.86538	8.0113	4.73573		7.90935	5.98572		8.07087	4.97518	5.20711	7.77575	11.8187	4.0528	7.14797	5.34293	7.02398	9.27501	2.66661	6.94792	7.98143	6.29915	7.32187	7.30691	8.38897		4.70487	4.3111	12.2964	8.05519	7.62821	4.49854	14.7779	1.9214		3.265	9.66203	9.19412
SENESCENT_MI_140	13.906		11.4752	10.1014		11.9914	3.59135		4.9358	6.00926	10.2716	1.64843		8.0783	3.58297		10.6651	5.48781		7.17249	6.61343	5.2784	7.87763	11.198			7.13811	6.36694	8.95692	4.17207	8.01952	7.58235	6.80919	7.47126	4.54593	7.92003	5.93817	4.01053	3.63533	11.7329	9.04339	7.0439	4.7122	16.069	2.20913	6.15538	0.410116		9.31277
SENESCENT_MI_141	12.6988		9.48904	8.14607		8.00236					9.33683	7.51385		7.42243			6.32748		5.90463		5.50845		5.39562	7.81798			5.52541	6.86094			7.95403	7.94197	4.72796	7.23596		7.4715	5.26521		6.93282	12.5275	7.23356	7.32187		14.5288			3.40041		8.14653
SENESCENT_MI_142	13.3626		8.90665	9.06064		10.3603			2.23363		10.3092	2.56724		8.26453	2.16488		9.05828			6.2572	6.48614	1.98947	7.4189	10.2344	1.5028		6.05056	5.28139	7.41228	3.82872	6.48928	7.32187	6.36914	6.71558		7.78815	7.15195		5.1609	12.0722	7.97647	7.49051	4.01886	15.1979	2.46352	5.61705	0.206865		9.27783
SENESCENT_MI_143	11.676		8.25442	7.9167		10.7123					8.35228	8.90065	5.45144	3.63641	5.71169		7.15133		6.93247									7.22193			8.44622	6.50027				5.2878				10.4946	6.42391			13.1197		3.92197			7.73045
SENESCENT_MI_144	14.063		11.271	9.7052	2.50515	8.23232			3.4929		10.4667	3.37844	2.78782	7.84404	2.70258		2.851	4.65866	0.519215	8.19618	4.24744	6.30463	8.15929	10.3887	2.51447		8.07156	3.53719	8.67015	1.72486	7.68024	7.42653	5.38453	7.10066		8.63649	6.68485	4.59255	1.05205	12.4236	8.54755	8.61722	4.91086	16.4964	3.27478	4.20553	3.70579		9.7805
SENESCENT_MI_145	15.6425		8.99591	6.22154		5.99108		4.62131			8.47002	8.25006	3.25215	4.01921	5.63249		6.05025		3.82812				8.19769	6.61631				8.48328			7.13378		8.08627		7.50919	6.02392				13.0066		7.45092		16.6477	5.6454
SENESCENT_MI_146	15.3477		11.4704	9.55391		9.31763					10.2615	6.23617		7.07213	3.8936		7.89692	3.86837		4.78383	5.17053	5.19616	7.59016	9.31732			7.75136	6.35056	4.91543	1.2436	7.29715	6.97218	7.81869	6.5362		9.84987	5.04704			14.3524	7.35421	9.74047		16.7888		4.77751	2.84839		5.51655
SENESCENT_MI_147	11.8286		8.70387			8.03433		4.21157			7.19784	8.65498		6.89158	7.19698				5.14858		7.89221			7.08103				9.31652			10.3333					6.17402				9.22777	4.388			12.4186					5.86552
SENESCENT_MI_148	11.5105		7.94679	9.08885		5.62992		4.20168			8.01294	7.38563		10.2486			6.56017							5.53352	9.0945		6.26352	7.53045			7.32187	6.39726	5.60045		8.97059	4.82899			9.03555	9.13464	10.105	6.50834	2.15076	11.8646	9.15138				7.25771
SENESCENT_MI_149	12.2708		9.07087	8.96827	5.91779	8.54953		4.12905			8.41983	4.89013		7.64228	5.68262	3.67918	8.24975				3.45368		6.25494	10.2636				7.32187	10.6556	4.59054	8.0757	5.76373	7.63847		2.39819	6.92123	7.72478	6.02658	3.61037	10.2524	9.3747	7.23829	6.42436	12.654	5.32679	4.98508	4.73387		9.71378
SENESCENT_MI_15	13.6174	8.82213	12.5653	10.3217		12.7275	11.7142	0.581933	4.54508		10.6936	6.95377	0.593518	8.59237	4.27069		8.95107	5.76175		7.8424	6.35807	5.18043	8.22984	11.6658	3.58475	5.71433	6.36247	5.20187	8.25643	4.17005	7.76571	8.52943	6.94923	7.56191	7.83279	9.52073		5.01177	6.10001	12.5123	8.04694	8.11302	3.74236	15.3411	2.21514		2.69323	8.84575	8.76596
SENESCENT_MI_150	11.4193		13.4336	8.41811		7.95662		3.02391			8.04582	7.69723		8.4119	5.08327				2.6618		6.38625	5.55664	7.32187	11.6129	5.82683		5.29621	6.53053	8.08763	6.11109	7.23249	6.66295	7.32652	6.68618		7.84807	7.19554		4.89903	13.3081	7.66772	6.37948	3.78954	14.3945	4.30875	2.81844			9.25297
SENESCENT_MI_151	13.6517		9.69851	9.71759		7.60997	7.02263		1.22597	3.21298	10.1907	4.00269		8.70875	3.85112		8.89057	4.16837	0.0930827	6.2617	5.39443	5.26219	8.61876	10.5762			5.38113	4.11335	7.52728	2.80652	6.48023	8.00253	6.89678	6.13156	2.79664	9.15059	5.42861	1.38968	5.10526	12.6141	8.26822	8.90521	4.26026	15.8805		4.02841			9.12736
SENESCENT_MI_152	13.2989		11.4819	9.80624		10.1527	7.57203		2.70288	3.96077	11.6132	1.28418	3.23787	8.46545	3.52112	4.28911	9.07469	6.91	0.725527	7.93104	5.88477	2.83873	8.18308	10.4877	3.86935	4.26953	8.44359	6.06993	8.69733	2.95909	8.55617	7.61658	7.05043	7.31521	6.56559	7.47769	4.7178	4.81173	6.4045	11.7687	8.24483	7.79701	3.24569	15.5194	3.24026	4.21849	1.99761		9.37905
SENESCENT_MI_153	13.2225		8.79316	10.4686		10.7868		1.74227	3.84163		11.7319	5.06864		7.71386	5.11806		9.82735		1.98994	4.75071	6.80768	5.85327	8.68313	8.92521	3.63198		7.99074	5.06392	8.33126	2.19346	7.82074	8.39521	6.66089	5.86025	5.27975	7.16627		3.1982	4.99426	12.4748	7.59834	7.58066	4.55788	14.4422	4.75669	5.58087			9.64374
SENESCENT_MI_154	14.1979		11.9975	9.95023		13.0521	6.26964		2.56777		11.9639	2.16272	6.26063	8.39895	3.71664		10.6236	5.34339		8.89355	7.24071	6.50072	8.27846	9.48738	4.63308	4.38878	2.80218	6.28604	8.36907		9.78949	8.98784	7.23363	7.32187	6.14643	9.89941	7.05238	6.24078	6.01626	11.6793	9.0635	7.94626	4.10065	15.1938	2.95983	5.33346	0.882131		10.7281
SENESCENT_MI_155	13.8283		12.7685	10.2464		10.5943		0.808304	3.07016		10.8619	4.06241		8.11345	4.20927		7.56458			5.64547	4.98234	5.76383	8.75246	10.9178			9.5343	6.47066	9.36124		8.7259	6.4872	5.61015	6.33941	4.07714	8.2359		5.49335	4.2678	11.8083	7.85959	7.70749	4.63343	15.6268	1.51858	5.33425			9.52315
SENESCENT_MI_156	14.3146		11.0148	10.2133	7.51068	8.33078	2.79229		2.17675	7.18247	11.0792	4.87283		8.97976	6.23697		4.36849			7.5532	6.96517	4.80949	9.04034	9.86992	3.66094	2.64229	5.13539	3.40754	8.22427	3.66087	11.2328	8.50602	7.46127	7.96051		7.13881	4.0832	1.9078	5.39947	13.4575	8.92163	9.25031	2.03307	16.8617	2.42249	5.34507	3.35201		10.7691
SENESCENT_MI_157	13.213		10.594	9.39863		12.3067	7.51064	1.70662	1.31717	4.56874	11.4121	4.68884	0.13078	8.65372	3.89537	5.82568	10.8214	1.85596		8.10065	5.92619	2.69562	8.11903	11.1119	3.79404	3.36579	8.1766	3.14232	8.91627	2.80255	9.87407	8.12219	5.14559	7.42239	8.74724	8.78077	5.20225	6.92121	6.29728	12.0927	9.03481	7.19163	3.77151	14.4439	3.08618	6.00916	0.627183		9.85875
SENESCENT_MI_158
SENESCENT_MI_159	14.6707		9.39034	7.63657		8.46809		3.2342			9.79978	5.73558		7.24227			6.00949			7.01956			7.4696	6.02062			7.39032	5.59906			7.82217	5.70516	5.20366	4.55776		8.45834		1.93692	6.57044	12.8353	7.43485	9.72062	1.6053	16.6422	4.82006	4.83155			8.05519
SENESCENT_MI_16	13.5829	7.32187	11.3827	10.1376	0.280643	12.2776	9.04175		4.95015	6.99457	10.7121	6.97782	1.91015	8.15146	4.25545	7.13315	10.5593	3.73165	3.75874	5.02462	5.68097	5.29385	7.66445	11.3513		4.88746	6.56721	5.59844	9.98182	3.48227	7.61808	7.41005	6.81365	7.75121	7.5618	10.0968		4.75773	7.21273	11.9057	9.0832	5.96658	3.51123	15.0955	3.15039			10.0292	9.24659
SENESCENT_MI_160	11.4329		8.75272	6.92585		9.10186	4.86011				9.25903	5.39388		5.31962			8.27622			6.09653		3.41443		6.72512				8.64422	7.77377		8.00149				7.61342	7.10087				10.9626	8.53988	7.17589		13.4894					8.22053
SENESCENT_MI_161	13.5416		10.2038	10.2198		7.87835	2.16491		2.59778		13.0935	4.7291	2.30389	7.60144	3.30874		9.12255		4.81066	9.67749	6.16139	7.29849	9.3642	8.91446			5.37195	5.17827	6.70711	2.63548	10.1382	8.7601	7.34526	7.41226	5.43985	6.67364	4.98767	3.8419	3.57413	12.4602	9.22865	6.82181	3.85895	16.5337		6.3167			9.48895
SENESCENT_MI_162	14.4269		11.1501	10.2656		8.98827	6.50486		2.67411	3.30647	11.8078	2.96518	0.205969	7.86129	4.45711		7.35251	5.26102	1.78263	7.53141	6.23318	7.32187	9.28266	11.8276	1.1565	3.96185	6.46853	4.40155	8.3393	2.73108	7.99338	7.11995	6.93779	7.41593	5.22332	9.25857	5.25222	5.22509	4.3341	13.069	9.36043	7.88767	4.86596	16.2868		4.77401	1.38686		9.79691
SENESCENT_MI_163	13.5231		10.4469	7.96142		8.30585		1.24915		8.19031	8.30511	5.00486		6.26059			8.27766			7.31285		4.18699	3.73206				8.26886	5.83213			6.65143					7.83873	8.06204			11.8962		7.42672		14.3076		1.79932			5.04507
SENESCENT_MI_164	13.5774		11.117	9.38748	1.89765	7.74001		2.14015			11.7873	4.5765		8.31593	4.69199	2.63372	9.57101		2.18169	6.2028	6.07225	5.90985	8.24733	11.452	3.21108		10.2214	4.04663	6.92686	1.29984	7.40479	8.58761	7.35242	6.57734		11.7479	7.30991	2.52781	6.67837	13.8039	7.82333	7.87991	6.2594	15.7153	2.46812	6.44416	3.97059		8.67778
SENESCENT_MI_165	13.0572		10.3553	10.3317		12.7957		4.40466	2.23279		9.96261	6.93624	3.14948	7.52123	2.45571		7.33401	5.31094	2.0095	7.17977		5.64719	7.34119	9.70213				5.90878	6.13588		7.35644	7.55593	7.23161	7.90153		6.24224	7.35683	6.27595	7.03326	10.9705	7.2339	3.22439	3.83436	14.4699		4.55276			9.83306
SENESCENT_MI_166	11.8325		7.44719	6.39322		8.40097	3.51658	4.95247			9.74642	5.26963		6.24684					3.92606				7.75726	7.24727				8.44046			8.66623		6.18203							10.6276		6.19673		12.9024	5.18782	3.32788			8.91369
SENESCENT_MI_167	12.3242		7.5256			2.31993		5.63037			8.97355	7.32867		7.16106			6.05654					6.22441	7.74596		8.25187			7.87066			7.47033				6.7168	7.32187		6.62173		11.9257			5.03239	13.8179
SENESCENT_MI_168	11.8281		11.2115	8.65721		11.5623	4.52247	1.58412			11.7802	5.55389		7.13645			4.50336	0.494063	3.2293	7.91749	6.10147		8.13039	10.9891	5.80859	6.14014	8.22573	4.96085	8.48543	4.76487	9.74829	7.50245	6.75128	5.78567		8.55661	7.01148	4.07765	6.21888	12.2873	8.71246	8.09498	4.13036	14.0764		5.25418	1.23792		9.5036
SENESCENT_MI_169	11.704		7.89666			6.59124					8.86599	9.7026	4.81432	8.51529	5.75084				7.33636					6.40949				10.072			9.49702													11.6699	4.57868
SENESCENT_MI_17	13.5706	8.68763	11.4919	10.2127		13.0871		3.38036	0.791977		11.8344	7.33479	0.671411	8.91987			8.93271	5.68684	1.05191	6.74157	6.75746	4.50202	7.37816	10.7052			5.01979	5.28735	8.32682		8.31332	7.67878	6.47307	7.30896	6.78887	7.74492		4.46527	4.13468	12.3116	7.85899	6.94038	5.12308	15.1871	4.78686		1.25077	6.88944	9.61716
SENESCENT_MI_170	14.5313		11.9946	9.29455		7.9691		5.17844	4.27512		8.23633	8.06689	3.75245	8.15105	5.19049	3.18954	5.76243		5.29145	7.2934		3.92497	9.11676	6.40091			8.22253	6.4198			7.3983					8.95655	6.84702			12.8308		9.17947		15.6152		2.64097
SENESCENT_MI_171	15.6103		9.82207	10.323		10.9156			3.31476		10.1358	7.28885	1.13279	3.35294		1.6797	6.53827				4.97769		8.92208					5.09936	5.71236		7.57711	5.74581	6.57683	4.83766	4.87157	7.70906		5.39018		13.8694	7.4081	8.14309	3.15674	17.536		4.57325			9.76356
SENESCENT_MI_172	14.046		9.70606	9.50412	3.64624	9.59507	7.09733		2.7165	3.84689	12.9171	4.62671		7.29049	2.67765	0.189307	7.39297	3.24466		8.11248	6.58355	5.84448	7.99269	8.88438	0.0426468		7.08335	5.18364	6.60763		9.26213	7.67211	6.90373	7.91139	6.63118	7.32187	8.23597		4.07678	12.9291	8.82886	6.73514	5.35201	15.7395	3.69919	7.10547	0.34408		8.64766
SENESCENT_MI_18	13.5461	8.01762	10.9121	9.7162		11.7261	9.89219	0.0820493	2.38318	8.13841	11.2682	6.43096	0.0151537	7.30506	3.07285		11.0122	6.83191	2.66533	8.07806	5.2337	4.12802	7.54177	9.49959		9.48747	2.39213	6.94046	7.89635	2.95762	8.29093	7.32187	6.96171	7.22015	7.24593	7.66191		5.19676	3.93896	12.2906	8.19971	6.61294	3.73065	15.1911	2.04289		2.61584	10.0744	8.85781
SENESCENT_MI_19	13.3737	8.09779	11.5954	9.77348		9.12133	7.05557		3.02206		11.6199	5.95016	1.22269	8.43962	3.34716	3.31622	9.71338	2.68301	2.4784	8.058	5.90496	3.91962	8.18085	11.473	3.81531		7.38339	3.65181	8.33817	3.0593	9.00399	7.5507	6.51971	7.1499	6.88443	8.99536		5.06177	5.94091	12.2007	8.34802	6.82516	3.83509	15.1312	2.33043		4.14672	9.00832	9.11784
SENESCENT_MI_2	14.033	8.07565	10.8683	7.97646		8.26836		2.90686		11.2904	7.43966	8.68832		6.81311					4.48483	7.76854			5.97946	2.15873			3.9826	6.93712			6.80985	6.74054		6.46761	3.8385	7.30059			5.38863	11.0272		7.29032		14.5994					6.70186
SENESCENT_MI_20	13.4452	7.78116	10.943	9.76596		8.51287	2.9056		2.0577	4.10834	9.3803	5.12908		7.32187	3.79083	1.40411	9.47467	1.36719	2.35112	6.36561	6.01775	5.11578	7.94827	10.5993			8.25175	3.91881	7.85096		7.34592	7.04173	6.84171	6.94226	5.48813	8.4088	5.16414	5.31323	4.91048	12.7277	7.45744	7.43451	3.49442	14.7915			4.26208	9.06419	8.50311
SENESCENT_MI_21	14.1139	8.29215	10.6861	8.43235		9.67033	5.01247	4.47078	5.60481	7.81284	11.2405	9.73501	2.88811	6.83588	5.41218		9.18203		3.65265	7.32187	5.94291		6.51038	8.54115			5.92006	7.1855	4.89135		9.03862			6.48337	5.02425	8.69038		5.78239		12.0065	5.70375	7.66617		15.3906	5.11991			6.96344	9.40603
SENESCENT_MI_22	12.8342	6.33423	5.69841	7.61131		9.21326		5.94518			10.1742	9.78063	6.84452	7.60396	7.78021		8.83135		6.15134				7.69742	7.64423			7.31359	8.50466			8.52681					6.38536			6.87194	11.2794	5.62797		3.05606	13.4236				5.97486
SENESCENT_MI_23	13.2832	7.56738	11.3932	9.22282		9.97684		3.9901	5.49215		10.6259	8.60212	5.5784	7.61636	5.45674	4.67791	10.3961	5.10333	2.51186	6.64358	7.12164	6.01489	8.08869	9.82096	6.9054			7.15845	7.49495		9.36817	7.84368	7.45705	9.20197	5.63927	7.1535				11.5606	8.57291	6.47572	4.75995	15.0868	3.29619		1.35033	11.0796	9.08564
SENESCENT_MI_24	13.9527	8.96491	11.4512	9.87338		10.9455		3.09202	5.64728		11.6018	6.85642	0.579215	8.52787	4.47467	7.56029	10.41	5.34021	1.5898	7.87452	6.79318	3.62386	8.36685	10.4961		6.40285	6.75167	5.87053	8.30274		8.57586	7.3147	7.08289	7.83598	6.1902	10.2034		6.25565	6.26671	11.3351	9.21103	7.30354	3.28523	15.3469			3.99829	3.35622	9.40607
SENESCENT_MI_25	13.088	7.9454	11.6219	9.53085		9.3614	4.16683	1.13542	2.98473	6.4644	11.1378	6.52221		8.23057	3.17056		11.5335	3.03225	2.82333	6.7785	7.25025	5.5167	7.38733	11.3705	2.94902	9.06339	5.88271	4.81856	8.6495	3.38447	7.71071	7.55271	6.45216	6.79306	7.69075	9.24332		7.32091	4.13722	13.0635	7.75421	7.49899	4.51911	14.5047	4.45886		4.43536	5.95672	8.73417
SENESCENT_MI_26	13.6264	7.68074	11.0068	9.7314		9.63205	6.13012	1.469	3.22968		12.0546	5.66175		7.39356	3.38553		11.2498	6.34108	0.556658	7.17438	5.66158	5.74857	8.03627	10.5722	3.05413		2.75065	2.75311	7.49614		7.32187	7.66364	5.96065	6.69235	6.91792	8.10903	3.44793	5.37457	5.95416	11.6522	8.18642	6.96363	2.79201	15.1189			2.7192	8.88173	8.96794
SENESCENT_MI_27	13.9755	8.61038	11.9756	10.9373		9.84787	4.02474		3.83862	5.15531	12.2565	5.1614	3.49692	9.14531	5.12815	2.42885	11.98	6.04655	2.4364	9.71874	6.02856	6.00977	8.12668	11.1959	3.19971	6.95389	8.56658	3.70626	8.08133	2.95508	8.8319	7.72456	7.33122	7.28244	7.39304	9.63433	0.728842	6.64279	5.72456	12.973	8.80156	8.13382	4.76513	15.4192	1.83514		4.67109	8.41833	9.77265
SENESCENT_MI_28	14.2201	8.41817	13.9504	10.1855	2.52447	11.3992	8.59723	2.97887		9.94726	10.2366	8.90506		9.38735	4.44955	1.69792	12.551	7.45192	6.05334	7.79989	7.19183	5.00584	9.09129	11.4356	2.70051	2.85917	5.81397	6.88924	8.57174	5.97725	9.2156	9.19362	7.46658	8.78259	7.16073	9.24318			5.62811	12.2902	9.10901	7.84633	5.62594	16.5131	2.99686		3.16321	10.306	10.3414
SENESCENT_MI_29	13.7993	7.9879	10.1596	7.87054		9.3045	4.64912	3.26254	4.81147	7.033	12.9713	6.72726	5.62165	8.57783		5.71688	10.781		2.46242	10.102	6.05413	6.66725	7.91385	9.25758		5.24305		6.66623	7.61223		8.51842	8.43319	7.08178	6.85721	7.63951	8.23709	8.44124	7.79104	5.90215	13.5426	8.62965	5.76862	1.06732	15.4781	0.296446		6.64256	10.068	7.32187
SENESCENT_MI_3	13.3969	7.42106	10.7881	9.51231		8.06379		1.31326	1.39326	3.25301	10.4605	6.39827	2.66683	7.42436	2.12284		7.69806			7.90203	6.16497	5.01277	6.95112	10.5421		3.08568	7.60238	5.46067	8.23857		7.22269	7.6354	6.04014	5.69331	5.25598	9.15546	4.99761	4.99865	3.57339	12.4106	6.85574	8.08659	4.0821	14.8084			1.79169	7.446	7.85756
SENESCENT_MI_30	13.6614	8.47585	11.4058	10.2623	1.64855	10.551	6.67478		3.01632	1.64286	10.6078	4.78175	4.68883	8.8101	3.52058	4.4336	10.8113	6.68038		7.64622	6.45729	4.36317	7.95575	11.4619	6.7717	2.02859	8.11376	2.95254	9.16537	5.19695	8.84236	7.83572	6.60277	7.18914	7.77128	9.14159		5.06365	5.46892	12.0242	8.36842	7.32187	5.00679	15.0721	5.92693		3.90707	9.57416	9.31449
SENESCENT_MI_31	13.6833	7.64141	10.666	10.0534		10.762			3.90915	2.66039	10.7717	3.8628	0.562003	7.81254	4.22348	1.84421	9.2325	5.53682		6.7992	6.20617	5.42307	7.87438	10.4241	2.03068	4.80405	4.53225	3.34867	8.38267	1.6049	7.32187	7.73961	6.82601	7.4401	7.51241	8.78656	5.8593	4.31449	4.45726	12.6768	8.479	7.5525	4.81176	14.9734			3.80871	9.47095	8.65357
SENESCENT_MI_32	13.6242	8.62392	11.8749	10.711	2.47317	11.528	8.43035	0.721769	4.10888	4.74441	11.7771	4.15947	3.71744	8.18538	4.58249	1.16569	10.0913	6.02785	0.00468987	7.2674	6.96054	5.2914	7.77186	11.8497	3.55193	7.70629	7.39006	2.78766	9.21016	2.86184	8.43544	8.37806	7.34367	7.80645	8.08391	9.40122	3.96323	5.42632	5.85489	12.9457	8.5657	7.9581	6.14555	15.1894	2.12755		4.02955	8.55973	9.34578
SENESCENT_MI_33	14.0549	7.69002	11.4897	9.82119	1.05638	11.2322	6.43184		3.79212	8.27225	11.6418	4.80308		7.82355	3.38572	0.755596	9.50847	7.94672		7.97257	6.7913	5.12018	7.54116	10.8444	4.81533	9.53459	7.34947	3.21638	9.03692	1.79409	8.5363	8.16032	5.654	7.29428	8.014	9.11429	2.52251	5.6772	6.58865	11.6991	8.33708	8.06358	5.3394	15.1218	3.64631		4.21612	10.0458	9.81461
SENESCENT_MI_34	15.4742	7.08971	10.889	9.80175	2.86191	10.0035		2.89676		6.04174	10.9492	7.99734	4.78935	6.5026	4.5137		9.31633			6.22563	6.18506	5.61335	8.64051	9.23331		4.27547	6.77924	6.29532	7.85488		8.26382	5.84826	6.43745	7.32187	6.73525	9.89868			6.96595	14.0478	7.63161	8.51501	2.39644	16.9005	6.54858			7.30314	9.20596
SENESCENT_MI_35	13.8515	7.16339	12.322	10.1958		10.3444	3.77671	2.02372	3.39336	3.16727	12.0159	4.77151	3.10143	8.35958	3.42391	3.59664	10.7624	3.13495	1.97923	8.20865	6.06407	4.05119	8.32045	11.6201	3.76464	9.55692	8.59751	4.48666	9.07693	3.51921	8.6564	7.65244	7.05522	7.48036	5.14169	9.41303	2.64589	5.17463	5.38512	11.8848	8.25674	7.60809	3.99833	15.5205	0.204026	4.24965	3.16211	8.53802	8.81504
SENESCENT_MI_36	13.39	7.21057	11.4838	9.69301		8.26618		1.45387	2.93703	5.0562	10.9344	6.59658		7.67703	2.33988	5.94421	9.39188		3.23419	6.52963	5.61716	4.84765	8.05478	8.83255			7.60304	4.78455	8.85293	1.82978	8.50523	7.98441	6.82066	7.32187		9.10851		7.26749	2.49464	11.8735	8.56303	7.02716	2.39826	15.1945		4.60102	4.27111	6.89801	8.1981
SENESCENT_MI_37	13.0678	6.73184	11.805	9.89233		10.2017	8.12452	1.97693	3.81236	7.52063	10.5108	4.17947		8.35613	3.21736	2.80562	8.898	6.37554	1.95873	7.85942	5.92433	4.86837	7.24047	10.0728	3.42407	5.86215	7.98356	5.13771	8.44511	2.93891	8.74836	7.40011	6.55447	7.46594	5.38746	8.57696	3.1056	2.3352	4.08445	10.9896	8.14792	7.4536	3.02621	14.5059	2.23351	4.93732	0.679243	9.34341	7.95767
SENESCENT_MI_38	13.4744	7.3888	10.4991	9.67547		10.9337	8.63499		3.62705	4.80857	10.1711	3.68024		7.86088	3.4202	0.275324	11.1176	4.60479		7.54282	5.18044	5.57866	7.52384	11.3077	1.72214	2.9367	8.32025	2.08333	8.12841	2.33552	6.67085	7.55461	6.25891	6.58104	6.4567	9.48967	4.73924	4.06435	2.87344	11.7361	7.43477	7.36632	4.89662	14.8092		4.56376	1.26061	10.2827	7.58925
SENESCENT_MI_39	12.9126	7.29286	10.5612	8.70202		9.81519	7.49669	0.564901	1.68178	9.32581	10.4492	4.99563		7.93195	2.44185		10.4516	3.70068	2.59712	7.47746	5.72438	3.9158	6.67589	10.5419		1.46846	7.9733	5.40954	7.60713		7.59774	7.32187	6.15719	6.5178	4.76916	8.57982	3.00324	4.0408	1.66588	11.8264	7.77427	6.32966	4.0913	14.5571		4.56172	4.92734	8.39951	8.36647
SENESCENT_MI_4	14.2906	8.4133	11.8586	10.7802		10.9035	4.36903		4.11554		11.0874	6.20397	2.8341	8.3017	3.49038		10.627			8.50232	5.41066	5.03217	7.81169	11.7988	3.44056	3.66533	4.43912	3.56466	9.24617	4.14552	7.90072	7.83097	6.52231	7.20564	7.75849	10.1166	4.14237	3.20636	6.96172	10.9081	8.13326	7.75182	4.29871	15.2489	1.42315		3.28865	5.04304	8.92067
SENESCENT_MI_40	13.6572	7.74967	10.7466	10.2967	1.99859	10.2575	7.8805		4.00538	1.98723	10.9538	3.26632		8.55461	3.94757		9.1472	7.32187	1.8454	7.03796	5.8386	5.59277	8.19362	10.998	2.6519	3.82016	4.70073	4.41394	8.09491	1.8078	7.76189	7.75352	6.98268	6.29475	4.88715	8.6695	1.35418	5.54857	6.07127	11.7864	8.28672	7.06379	4.1285	15.1742		5.08876	1.52564	10.061	8.53608
SENESCENT_MI_41	11.6947	4.57459	9.64379	7.18534		10.1992					11.3959	8.77675		8.92322			10.3113		6.40256	5.92063	5.85078	5.8708	6.89475	9.33983			5.76935	7.22174	8.06702		8.1444		6.90125	8.05912		9.07895	6.56544		7.26598	11.2793	8.58475	8.64688		13.86		4.21634		4.62105	6.90049
SENESCENT_MI_42	13.8968	7.008	11.1672	10.4406		9.51668	2.46063		5.14867		12.11	5.71512		7.85277			11.1127	3.19033		6.15466	6.19091	3.60044	7.80245	10.9398		3.63867	1.67899	4.35733	9.25165		8.23841	8.54836	7.22882	6.55209		8.11685	3.08817	6.92442	4.60524	10.0074	8.25663	6.28418	3.0785	14.2168		6.31531		7.69911	8.74259
SENESCENT_MI_43	14.339	7.8681	10.9044	10.0073		11.5125	7.09401		3.73793		11.3909	3.19833		8.60176	1.79383	2.50669	10.9401	6.59889	0.00310853	8.43985	6.63599	5.41424	8.8756	10.374	2.36947	8.43283	6.67977	4.3546	8.22397	3.47037	8.56581	8.37972	7.19578	7.54075	7.29751	9.27672	2.05963	4.52498	5.27764	11.5355	8.25959	7.17726	4.60801	15.3609	0.267373	4.32687		10.1412	8.89863
SENESCENT_MI_44	13.6769	8.22907	11.7557	10.1552	0.152569	10.2772	7.89815		0.892444	5.18226	10.9414	3.1584	3.17874	8.54319	3.15808	3.57841	10.1459	5.47192	4.04586	8.01415	5.95799	5.21597	8.58944	11.2701	3.1955	6.48108	7.59182	2.94744	8.28326	2.67653	8.62858	7.4236	7.01163	7.54134	7.05665	8.7637	1.93707	6.63358	5.16167	12.6023	8.3214	7.4525	4.66841	15.3722		4.82147	2.80283	6.19096	8.52865
SENESCENT_MI_45	13.8362	7.74154	10.6594	9.8046		10.1571				1.97586	10.497	3.14335	1.72847	7.58707	2.62534		8.58895		3.03195	6.85171	5.7792	4.52286	7.58323	10.7481	2.34697		6.61507	4.04468	7.22111		7.96142	6.53903	7.03273	6.78455	4.24498	8.09529		4.51978	7.06155	11.4876	7.26056	7.88176	4.23772	14.8285		4.07902	1.89229	8.97689	7.50495
SENESCENT_MI_46	14.1165	7.52918	11.0822	9.64634		11.3907	2.92471	1.83887	2.37868	3.54975	10.8823	5.01483		8.25011	2.37566	2.58398	12.6185	7.30981	2.77652	4.42935	5.1512	5.36955	8.09224	10.7613		9.78183	8.49086	4.16461	8.21298	1.50649	7.53404	7.33394	6.33829	5.92136	10.0935	8.7824		3.2455	4.8103	12.2303	7.38307	7.4506	6.14412	15.2888		5.49981	2.74844	10.7285	8.33695
SENESCENT_MI_47	14.6296	7.39815	11.0764	9.16465		10.8099	10.0705		3.22793	5.13667	11.3655	5.73187	2.13161	8.26463	1.79654	5.9381	9.61715	5.52329		5.40112	3.92914	4.79216	7.5562	9.89178	2.87631	3.07201	8.21654	5.92773	6.62682		7.59053	6.94978	5.51909	5.9882	5.08974	9.29644		4.73898	6.19695	12.8325	6.7375	7.29651	3.82869	15.7488	3.51067	5.30323	2.91739	8.58127	8.48783
SENESCENT_MI_48	13.748	7.6833	11.3862	9.67526	2.62963	10.8934	9.90934		1.49465	2.88522	10.8636	3.95343		8.49475	4.32073	1.53743	10.7128	5.84314		6.89728	6.25329	5.07028	8.43117	9.99683	3.67527	5.01969	4.5225	5.33542	8.0888	1.55076	7.81006	7.9789	7.29453	7.03396	4.87359	8.91094	3.45092	5.22231	3.45049	11.9233	8.10998	7.61123	4.09659	14.923		4.47286	2.03058	9.36671	8.89063
SENESCENT_MI_49	12.7933	7.9833	11.7757	10.1587		11.3185	7.85941		3.38071		10.8876	6.36476		7.50352			9.92504	3.29878		6.57435	5.90173	4.962	7.34643	10.5624	4.40736	6.20459	8.38664	3.72005	8.64456		8.04142	7.29732	6.02717	6.89514	10.7038	8.81776		7.74124	4.89144	11.5892	8.59462	7.22706	4.1678	14.8303		5.72717	1.50984	5.95425	8.72883
SENESCENT_MI_5	13.9429	8.40864	10.179	10.1514		11.6249	11.385	1.05001	3.65013	6.75414	11.5278	4.90939	0.0990372	7.69196	4.98139	0.806104	11.5107	5.41812	1.79319	5.67999	4.80157	5.01813	7.8095	10.2696	1.92419	6.42381	6.05407	5.90745	9.39768	0.480853	7.46144	9.00655	6.07136	7.48556	9.66826	9.41513	3.51779	5.41687	5.44815	12.0632	8.16077	9.08574	3.45543	15.0761	3.70096		2.77143	9.09448	8.14567
SENESCENT_MI_50	14.1608	7.25332	12.2066	9.90602	3.06293	11.0413	6.71278		1.65936		14.2408	5.88683	3.09687	7.53663		8.71213	9.4743	8.47466	4.07546	9.05029	5.99917	5.77634	7.54712	11.195		4.0283	6.95208	4.31302	9.56699	4.26977	9.35166	7.28392	7.82442	6.59867	7.8279	6.96022	5.87144	6.07036	3.7901	10.875	8.53497	7.27801	3.21328	15.0026		6.1466		7.21411	10.4258
SENESCENT_MI_51	13.959	7.32799	11.2722	9.54252		9.04038		1.26159			11.4821	5.3802		7.95746	4.65385	2.00222	11.2388			9.36936	7.08794	6.00056	8.07628	10.269			6.44712	4.99352	6.60401	1.25631	8.73936	8.21446	5.65651	6.96172	2.80052	9.49021	3.07265	4.65081	5.50204	10.9086	7.31576	7.10802	2.67807	15.0615		5.24223		5.5747	8.64727
SENESCENT_MI_52	13.5104	7.95797	12.259	9.94059	1.99319	11.0969	8.75628		3.3571	5.78656	11.8556	2.53534	1.29891	8.63165	3.19594	4.16541	11.0915	7.22642	0.554866	7.71198	6.23406	6.02417	8.30677	11.0307	3.35326	7.7528	8.00011	5.35222	8.88565	3.93576	8.27836	7.86377	7.44329	7.41733	7.53637	8.65389	2.3927	6.3996	4.62743	11.8411	8.59016	7.66792	4.98209	15.3109	1.99195	6.05088	2.83892	9.77233	8.83086
SENESCENT_MI_53	14.3698	8.19506	12.2177	10.1218	1.90723	11.0402	6.12662		4.31372	4.64963	11.8592	3.93597	2.42119	8.41901	3.79279	3.67083	10.9261	0.508638		8.35859	6.22722	6.32909	8.99596	11.9784	3.08276	2.02215	7.38857	4.42877	8.84311	1.86239	8.75458	8.31687	7.23956	7.58861	5.60134	9.59034		4.67085	4.42335	12.573	8.47942	8.63488	5.35469	16.1796		5.90621	3.49237	6.0701	9.07229
SENESCENT_MI_54	13.4911	7.96334	11.976	10.2451	2.06877	10.9144	4.67247		2.95686	6.28363	11.2747	2.30756	1.78131	8.21855	2.76489	5.3235	9.3811	5.70412		7.98188	6.92898	5.74449	8.22987	9.84385	3.45407	3.99368	8.52816	2.43843	8.00464	3.53578	8.3939	8.02814	7.52251	7.56277	4.37753	7.61075	2.25399	5.02997	3.65103	11.8373	8.16232	6.96353	4.84507	15.1754		5.02418	1.97533	8.69119	8.09245
SENESCENT_MI_55	12.6185	8.03032	11.1459	9.75749		12.0791	9.11059		1.771	5.54083	11.1619	4.82372		8.18576	2.63034	1.59544	10.1237	7.80364		5.07128	5.52173	4.8275	7.06478	11.388	1.42383	9.03817	8.11615	4.62896	9.86047	1.46068	7.30657	7.54469	6.496	6.95242	6.76118	8.3772		5.43147	3.96047	11.7264	8.30685	6.40573	5.39626	14.9534		4.23663		8.6723	9.47282
SENESCENT_MI_56	13.8661	8.12364	12.0627	10.7346		11.4651	4.72868		3.33859	2.90888	11.2901	4.80516	2.5064	8.3124	4.27367	3.06595	10.7222	1.36877	2.60204	7.22317	5.66948	5.46924	8.35197	12.0782	3.33178	3.97907	8.30055	2.50551	9.15761	4.58292	7.71452	8.23516	7.215	7.70366	6.78636	8.79684	4.87077	6.14625	5.01342	12.0692	8.07255	8.46302	4.54569	15.2475	1.93672	5.26948	1.80911	9.02725	9.44291
SENESCENT_MI_57	12.8266	7.57507	11.7342	10.15		11.2091	9.62255	1.72476	2.44867	2.84554	10.8058	5.63064		6.91759		2.69666	10.8102	8.96222	1.01207	6.54879	6.64054	2.88278	6.53916	10.6253		10.0263	8.45456	4.49627	8.79334	4.01767	7.40269	7.78505	5.67827	7.21189	9.5723	5.81232	3.67853			10.1924	7.8434	7.23917	5.29677	13.9172		3.71151		10.4622	8.65522
SENESCENT_MI_58	13.664	7.6932	10.9612	9.87059	3.90778	8.55557			3.45504		10.7827	5.53871	3.42179	8.48686	3.04121		7.21897			4.68334	6.0852	5.97597	7.81711	11.0498	3.23864	5.38128	9.36634	4.78573	8.89285		7.51403	7.67961	6.99269	7.32187	3.77896	6.93062	7.84114	3.23504	5.91223	11.2589	7.39232	6.83541	2.79862	14.6942	1.87271	5.44502	1.57935	4.92461	8.76346
SENESCENT_MI_59	13.9575	7.67191	11.715	9.84003		11.2241	6.06487	0.786885	2.25699	9.61405	11.551	2.28986	6.11571	7.81514	3.15747	0.694413	10.1347	1.81649	3.63005	7.7876	5.16789	5.28075	7.88412	10.2877	3.51011	4.52742	8.40482	5.3673	8.30444	2.20698	8.95336	7.94325	6.2286	7.02625	9.87087	8.73904	2.7131	6.31047	4.11354	11.7199	8.08974	8.53336	3.89727	15.6552		5.41015	3.64983	7.23445	8.51295
SENESCENT_MI_6	13.7187	8.0962	10.984	9.84522	2.62819	12.0073	7.2743	0.949272	3.54107	4.2936	11.2297	6.01445		7.73399	5.08392	5.59504	9.61064	6.25114	2.86602	8.96581	6.36403	4.20221	8.11084	10.0291	4.54858	8.17704	7.32187	6.21861	8.67254		8.78475	7.23346	5.55746	7.50583	6.83974	8.93199			4.17167	11.5747	8.62899	8.14601	3.36944	15.0038	3.63548		1.60264	7.76843	9.54128
SENESCENT_MI_60	13.5434	6.77066	11.786	10.1831		9.9732	7.11022				12.4232	7.15883	2.90828	8.02607			10.5091	6.50349		5.19315	5.56966	6.22169	8.23841	11.7787		4.15671	6.95143	8.2822	8.8152	4.84944	9.2416	7.3828	6.75733	7.28475	5.38658	8.47501	5.52213	4.70588	6.13766	11.1173	8.26487	6.63028	4.04741	14.6207		5.89165		6.05858	9.33679
SENESCENT_MI_61	13.7057	8.41554	12.3603	10.0197	3.14846	11.7003	6.02678		1.72084	7.12591	11.7549	3.08682	3.38853	8.47186	3.50852	3.2946	10.8376	6.01566		7.38672	6.9662	6.67184	8.48343	12.0576	2.86063	5.44996	9.53264	4.00304	9.39572	4.10147	8.48213	8.76565	7.61046	7.62167	4.15339	10.1085	2.56642	5.68386	4.20599	12.9613	8.49244	8.09889	6.01103	15.7234		5.322	2.74543	6.84029	9.19342
SENESCENT_MI_62	13.9065	7.75789	11.7957	9.812		11.46	9.65515		3.41054	8.53533	11.0376	4.21221	1.75804	7.85252	2.7051	2.21133	10.6213	6.07986		8.14868	5.92556	5.47035	8.02341	9.85878	3.86871	9.32744	7.02604	4.32179	8.29124	2.80363	7.71912	7.79427	6.84978	7.51559	7.5334	8.02765	5.1122	7.30346	5.54311	12.0479	8.05326	7.85589	4.16474	15.2105	3.49898	4.96454	2.43769	9.80943	8.74958
SENESCENT_MI_63	13.9318	7.74118	10.9467	9.83906	1.26368	10.1374	7.30806		1.73782	2.8894	11.1174	3.93422		8.22155	2.96481		11.5276	2.38373		6.97641	4.9573	5.92442	8.47723	9.77594		4.19523	5.21938	3.34234	7.32187	2.06093	7.76856	7.31553	7.54228	5.83905	10.1361	8.16686	1.76747	5.38995	3.35759	12.342	8.09141	7.51894	3.73548	15.42		5.22171	0.784448	7.9114	8.87872
SENESCENT_MI_64	13.9889	7.8779	10.7787	10.1804	1.51509	10.1745	5.74547		3.1517	5.57999	11.1977	2.07161		8.2229	3.82706		10.5735	0.256132		7.35261	6.19214	6.7816	8.30373	10.9622	3.58233	5.66997	8.02342	2.7094	8.00537	1.48515	7.40685	7.95452	7.29114	7.04407	5.8804	8.46668	0.957324	5.92015	4.38353	12.8287	8.3768	8.30879	4.9642	15.7182	2.3458	6.15304	2.79857	8.43576	8.93642
SENESCENT_MI_65	14.3995	8.31489	11.6431	9.82692	5.12077	10.2649	5.45295		4.33544	7.2317	12.6988	6.84514	1.6421	7.32328	4.09022		9.84627		1.78061	9.15055	6.92554	3.36736	8.05136	11.4812			6.68961	5.86391	9.94926	3.81238	10.2016	8.31363	6.36511	6.81282	4.86055	8.3372		8.57667		11.5079	8.13291	8.30152	4.3343	15.6526		7.42499	1.80893	6.67714	9.83275
SENESCENT_MI_66	13.1413	7.48056	10.726	9.9973		12.0204	9.99645		3.88131	8.19402	10.4513	5.64374		7.86998		0.825804	10.7939	8.25689	2.86432	6.26879	6.07876	5.35908	7.30595	9.97903			8.01705	3.24252	7.4882	2.77652	7.26432	7.19318	6.58073	6.28806	6.87465	8.38552		4.95435	1.23447	11.0043	7.32187	5.99809	4.12633	15.0126		6.34804		8.78621	8.40817
SENESCENT_MI_67	13.7975	7.01794	11.4364	10.3717	3.60636	10.6723			3.36644	9.52146	10.8941	4.4773	3.18158	8.54698	3.80192	2.32758	11.3514	6.45288	0.749668	6.7429	4.58251	6.7896	8.50418	9.95701	1.5588	2.04935	7.52126	5.12323	7.09661	3.50926	8.25094	7.30234	7.99206	7.43817	5.54882	8.02493		4.96197	2.88989	12.1497	8.36182	8.0693	4.97969	15.394	1.01144	4.64039	2.85888	9.01735	8.07535
SENESCENT_MI_68	14.1979	7.85673	9.76085	9.27928	5.19739	10.4172	4.89459		4.84664	5.98105	11.2484	6.63116		7.82253	4.58815		10.2489		4.78956	5.68175	5.45673	6.59474	9.36517	8.45402			4.4909	6.52233	6.3109	5.17164	8.54025	7.73993	7.32187		4.75386	7.86455	5.64417	5.69132		12.1648	7.42839	7.15173		14.9549	4.23949	5.63304	3.40939	7.22156	7.96413
SENESCENT_MI_69	13.8435	8.27921	11.6341	9.6001	4.02421	7.84284			3.03859	2.58521	10.6307	2.85136	0.1221	8.00745	1.53355		9.04963			7.28544	6.86397	5.40365	7.97766	9.67166		3.90939	8.6251	4.36443	6.47046	0.230306	7.41069	7.5666	7.10631	7.61038	7.35831	8.61063	2.50301	2.12344	4.44173	12.2106	8.23153	6.34532	4.97237	15.4663	1.62581	4.82087	1.55284	3.74042	7.94141
SENESCENT_MI_7	14.0433	8.18033	11.5554	10.3123	1.07055	11.5436	11.5207		4.65344	5.6114	10.5046	3.79179	2.78357	8.35903	4.42922	2.99017	11.8402	7.01666	0.268797	8.20595	6.29432	5.06408	7.7051	10.8793	1.0029	8.86116	7.32187	3.19237	8.64355	1.98239	7.10961	7.79201	6.67592	7.03453	7.72603	8.98915	1.6323	3.88951	4.57867	12.8454	8.23172	7.1308	5.03813	15.0762			2.11845	9.13081	8.72969
SENESCENT_MI_70	13.6093	8.32956	11.6158	10.1326		9.34585	4.7375	1.23406	4.37895	3.19408	11.8966	3.84062	2.25337	8.54739	1.28551	1.2961	6.63232	3.71147		8.6485	6.62037	6.18052	8.89605	11.3231	4.07973	3.08983	9.30978	4.52469	9.02697	3.53212	9.49962	8.21618	7.5717	7.23259	4.37783	8.82197	3.79906	5.27015	4.27777	12.8891	8.59786	7.7588	5.28414	15.5863	3.5686	6.15964	3.22875	6.58381	8.68135
SENESCENT_MI_71	13.3867	8.25143	12.3762	10.4536	4.79611	10.3352	3.43406		3.293	6.2244	10.359	4.69262	1.83253	8.87756	4.08665		9.40853	3.95338		7.17049	4.71111	5.19292	7.98835	11.5791	1.46324	6.16847	7.42539	3.00038	8.73979	0.749148	8.7479	8.34555	7.23973	7.81041	6.12528	8.91197	3.25186	7.13674	4.71526	12.4336	8.35761	8.14151	5.62889	15.2571		5.42632	3.64371	9.77585	8.71635
SENESCENT_MI_72	13.2882	7.88153	11.0791	9.33961		8.56056	2.03897		2.49351	7.62567	10.3675	3.64993		8.46628	3.30296		9.68897	5.06149	1.32965	7.39266	4.77309	6.81992	8.18721	10.616	5.90335	4.03789	7.32187	4.65519	7.67557	3.33739	7.39758	7.78157	7.68843	6.55839	6.14364	8.27297		4.32215	6.50789	12.4728	8.62212	8.19185	4.87049	15.2278	5.34006	4.53864	2.71299	5.9622	8.37103
SENESCENT_MI_73	14.17	8.15004	11.37	10.0381	1.65943	12.3504	5.40796	1.49843	3.56952	5.22358	11.3381	5.79285	4.30754	8.51172	3.1313	4.39906	10.285	7.14682		8.26201	6.91615	5.42771	8.51966	11.2361		3.9514	5.99244	4.28672	7.84184	3.71671	8.26061	8.51868	6.69352	6.41982	5.41277	10.0528		6.62221	6.80618	11.7542	8.52509	7.04151	5.1802	15.1655	1.52961	5.3363		6.86514	9.18414
SENESCENT_MI_74	14.0616	8.24767	11.0865	9.86747	3.32404	10.6975	11.2457	0.0275041	2.58524	3.98954	10.6344	4.03397		8.81992	3.45145	0.991511	9.73827	8.20505		6.40906	6.69225	6.76045	8.68123	10.0705	0.343519	11.5057	7.26587	3.87251	7.95463	2.15893	7.30713	7.74792	7.19698	6.96341	11.2266	9.35303	3.15396	5.95207	2.3534	11.5722	8.11056	7.4734	4.42229	15.2487	2.29709	5.39126	1.05822	9.9749	8.54501
SENESCENT_MI_75	13.8544	6.75665	9.98884	9.55004		9.65518			1.96105	3.75738	11.9537	5.55354		8.14566	3.07353	1.98471	10.4048	5.7373		7.20725	7.02623	4.85638	8.00486	11.2995		3.50985	5.95874	4.97898	9.34796	6.76858	9.13437	7.73212	6.81576	8.0549	3.69583	8.19228	3.48519	3.04575	5.37902	11.681	8.44843	7.29797	4.60458	15.2608		5.85988	1.03208	7.34578	8.61666
SENESCENT_MI_76	13.1419	8.1069	12.6981	10.5902		9.94709	2.2001		3.69532	4.08439	11.4783	5.35263		7.86951	3.37562	7.10951	10.2188	6.62535	0.819843	8.52029	6.19804	4.66914	7.69004	11.5574	4.77988	4.17872	8.67968	4.4195	9.16735	3.43052	9.02085	7.74665	7.23078	7.27358	6.8854	8.79807	5.49467	5.29431	3.62749	11.5827	8.22962	6.8685	4.61086	14.7332	3.13251	6.42466	3.62833	10.3471	8.91071
SENESCENT_MI_77	14.0187	7.43975	11.8072	9.85514	3.57193	10.223	8.47998		3.33806	5.57784	10.7567	3.71146	2.47524	8.4401	3.95101	3.97572	13.0161	4.13818	3.24209	5.29082	5.57733	5.90297	7.80558	10.429	2.38827	4.26351	6.47703	2.72949	6.71714		8.18324	7.51658	7.32187	7.57113	6.21404	8.48662	9.10136	6.73435	4.75028	12.2578	8.49721	7.42907	3.16773	15.7864		6.15443	0.673894	8.5125	8.12111
SENESCENT_MI_78	13.8882	7.2669	9.94588	9.0364		10.5183	4.98695				11.2736	6.84731	2.41426	6.30047		5.50831	9.88132			4.11303	6.14196		7.93774	8.90382			5.29528	4.49308	5.74323	4.85543	7.7063	7.45765	7.51042	5.37347	5.44276	8.94226	5.60782	5.58239		12.4985	6.85852	8.12236		14.7215	4.41191	7.48586	2.7523	7.51969	7.37685
SENESCENT_MI_79	14.0633	7.84952	11.753	10.2997		9.6379	3.75424		2.79022	6.47087	12.3139	2.97365	2.64871	8.67849	3.69614	3.98603	10.572	5.10952		8.34437	6.42389	5.84789	8.4277	10.3537	2.72693	4.29648	6.77243	4.17354	7.16585	1.72653	9.14747	8.22993	7.40724	7.23651	3.38422	8.43376	3.15455	6.06097	4.95922	12.5271	8.32897	7.68713	4.28404	15.6176	1.99912	6.21507	2.82367	9.57022	9.16786
SENESCENT_MI_8	14.1012	8.43393	11.0886	10.5569		11.8812	8.25855	1.48083	2.1906	1.89649	11.7242	5.31062	1.71666	8.22333	2.47487	5.35796	10.4862	7.50394		7.0922	6.95637	3.98337	7.94865	10.164	4.16033	11.1204	7.84561	4.28095	9.23032	4.17956	7.31075	7.98645	6.5233	7.82185	9.47783	8.94773	4.95073	7.64138	6.54206	11.8225	8.5586	7.198	4.54167	15.0371	3.93289		2.41976	8.02536	9.08203
SENESCENT_MI_80	14.2215	8.02718	11.8868	10.0158	0.476149	10.1051			3.449	1.67838	11.8834	3.98382		8.03921	3.26885	0.127653	8.91463	6.70912		8.92726	5.91876	5.58822	8.51635	10.4237	2.76776	6.29968	6.44177	3.57842	8.48587	3.47315	9.7211	7.57723	6.73482	7.60263	4.32039	9.44485		5.11229	5.71301	11.447	8.3072	7.00865	4.77561	15.7202	1.8088	6.07365	3.24821	9.19011	9.57937
SENESCENT_MI_81	13.9285	7.52156	12.0131	10.6068		11.9245	9.97131		3.18423		10.1633	3.36475		7.04094	2.05297	4.92323	9.31327	5.44009		6.6919	6.67342		6.2555	10.3377		5.33394		3.92433	7.74431		7.16419	7.15395	5.58113	6.28018	5.59843	7.59993		4.1674	5.45014	9.71043	8.42022	5.29565	3.52184	14.0688		4.73476		9.34784	9.54589
SENESCENT_MI_82	12.8044	7.32187	11.6142	9.02377	3.20013	9.05111			2.01985		10.5681	3.5675		8.05267		2.68515	7.07046			5.59108	4.56843	5.70171	7.95669	10.5506			8.68018	5.18763	8.83965		6.92487	7.73192	5.27153	6.90277		7.82551		3.61752	4.97934	13.006	8.51647	6.95981	4.6176	15.6366	4.36193	5.07148	3.40235	4.83028	8.87358
SENESCENT_MI_83	11.7772	7.46835	10.5615	8.60918	2.78923	6.67134	4.31166				9.40961	3.29098	5.17056	8.04132			7.86015			7.3453	6.40113	4.67836	7.86858	7.42582	4.43016			5.06178	6.41197	3.18378	7.79691	8.34038	6.88075	6.8983	3.52655	7.08711		3.62779	5.84495	13.3455	8.48176	7.03225	4.61584	15.1762	5.29335	4.81964		5.11114	9.41843
SENESCENT_MI_84	12.4312	4.43868	7.84552	7.57743							9.95354	6.35447		7.94808	5.38494								6.07513	7.31788				7.32587	6.19032		6.96048		5.59403							10.8907	8.62033			13.8944
SENESCENT_MI_85	12.839	7.47434	11.6227	9.76834		12.5867		1.10417	3.06517		11.0414	1.96206		7.67344	1.75623		9.86292	8.00316		5.18538	5.69379	4.86406	7.70798	10.4411			4.86564	3.0614	7.30722	1.41157	7.32187	8.35414	6.78876	6.76501	6.17214	8.16667		2.97761	5.29927	11.678	8.2191	7.41108	4.87039	13.7857		6.06806		6.97331	9.33042
SENESCENT_MI_86	12.0151	5.67021	9.15689	8.06904		8.44138	5.33003				11.4345	5.98676		8.54647		5.80049	5.82526	7.31495		6.69189			7.78664	11.0191		6.3392		8.36488	10.84	4.78849	5.56012	7.31663	5.17812	7.68171	7.04962	7.32712		6.05872	6.17745	10.1819	7.36782	8.7579		13.5458		5.64735		5.37919	9.53906
SENESCENT_MI_87	12.9847	6.19119	9.79676	8.22182		8.3852	4.44725	5.06782		8.65007	9.16353	5.72811		8.62762	5.71107		7.01011						7.92266	8.4435	7.96991		5.83023	6.97287		5.00744	8.13351	7.80823	6.26765		7.20385	6.99911	6.30075			11.6316	7.48066	7.21107		14.2269					4.18107
SENESCENT_MI_88	15.5807	4.81592	9.95492	7.10471		6.92483					8.41506	4.505		7.43073	5.35301		7.77935			4.62005		6.43797	9.63101	4.76201			8.40606	5.71659	4.93203		6.06522	6.51714	7.42347	6.35171	5.67128	7.8814			7.31463	14.3707	5.52313	7.8754		15.8666		3.39449	3.80618
SENESCENT_MI_89	11.6681	5.49696	10.9899	5.82328		6.61512		4.68509		5.65	9.00911	4.72027		6.04323			9.00372		4.96371					8.74879				5.68879			7.69589	6.83433	6.04718		8.97835	7.02921				11.2183	7.36055	5.81578		13.6276				6.00683	7.48714
SENESCENT_MI_9	13.4872	8.48634	11.4729	10.5209	2.24851	12.4224	8.29967	3.06784	2.93488	6.05643	11.1014	6.39991		8.27326	3.82744	5.51942	11.2521	6.16223	1.88256	7.53233	7.38458	5.3027	7.75712	10.8275	4.07729	8.68849	6.90771	4.40527	8.81763	3.69856	8.06488	7.32916	6.00883	7.20341	8.55382	9.07271	5.80454	4.53527	6.61443	12.0544	9.0061	6.61205	3.3198	15.0566	6.29426		2.58606	11.1431	9.33799
SENESCENT_MI_90	12.7864	7.32187	12.1574	9.39795		12.0085					9.73106	5.60906		8.53615			7.45131			5.98967	7.13861	5.671	6.86502	10.4567	4.74571		7.31473	5.84269	5.94006		6.7087	5.39598	6.5079	6.7356	7.25266	7.40216			5.70194	11.0905	8.19382	5.77305	4.28377	14.81	4.98362	3.03651		5.14595	9.31384
SENESCENT_MI_91	12.1371		7.63054	7.61982		7.6131		6.46496			9.71385	6.38651		6.90657	7.47964		9.05762		5.55549				9.40316	8.3135		6.85515	6.97529	7.21473	6.82777		6.52128					5.06804		5.32757		11.7382	7.42902		6.13196	14.5823	6.05953			5.9687	6.46796
SENESCENT_MI_92	13.5629	7.32187	11.1408	9.07241		9.80385			3.08862	3.27343	12.9793	4.16714		8.03387	1.976		5.00124	4.69485		3.58073	5.46276	5.85294	7.07777	10.2547			6.74695	3.66491	8.00243	2.36617	7.38718	8.24199	6.52364	6.10991		7.68912	2.41506	7.83291	4.36581	10.4668	7.90256	8.54985	3.00218	15.0946		5.73012		7.71517	9.3363
SENESCENT_MI_93	12.6949	7.60991	10.6566	9.31388		12.8656	2.30724		1.63539		10.9199	1.13923	2.8499	7.32187	1.93595	0.57127	12.1551	6.37963		6.45453	4.52064	5.01398	7.79053	9.28753		8.74327	6.87929	1.6241	7.27223		7.46007	8.0629	6.36244	5.79393	5.04447	8.62217		3.22277		11.3427	8.24991	6.28139	3.1168	14.2596		4.49549		8.01303	8.81624
SENESCENT_MI_94	14.6231	5.64261	10.6332	7.52374		7.56645				6.16597	8.70301	6.74993					4.19157						8.45589	6.05406			5.99906	6.07765			7.1214	7.75657				8.72901				12.3874	6.7036	4.59455		15.1937	4.26482				8.56269
SENESCENT_MI_95	12.8391	7.89285	11.2935	9.52566		12.0892	11.3164		2.88419		10.1009	1.10427		7.73053	1.56421		10.5519	6.69891		4.86729	6.01219	5.71709	7.85695	11.6171		8.69889	6.14589	3.42961	7.4115	2.31916	7.07684	7.99749	6.0575	6.17124	7.23455	8.45935			1.47273	12.0602	8.34853	6.4175	3.16154	14.785	1.23447	3.16822	2.11139	7.32187	9.24491
SENESCENT_MI_96	13.4253	6.69472	11.7581	9.93032	3.51463	9.79693			1.03952	7.24008	11.1057	4.11365		8.03878			6.44294		1.00033	6.83876	6.00078	5.54272	7.70214	9.60914	5.86998		9.24137	3.89851	7.81164	3.58494	7.92534	7.30787	6.80816	7.18475	5.2918	7.50278		6.54838	5.89061	12.4235	8.75792	7.33588	3.69037	16.138	4.31776	4.68939	2.99676	6.99604	9.9998
SENESCENT_MI_97	14.1866	8.3833	12.1899	9.57687	6.79005	11.1593		2.83614	3.19498		11.4163	4.4898		8.72627	5.10088		6.16977		2.18503	6.41951	5.14115	5.44731	8.18847	11.0445	4.79182	4.05422	8.24466	4.54518	7.32187	4.30446	9.40854	8.463	6.56938	7.60948	3.34451		5.05072	5.34112	7.25725	14.119	9.33256	8.78892	4.44304	16.3524	2.68181	4.99317	2.68774	6.03068	10.4348
SENESCENT_MI_98	12.7606	6.60545	11.6833	8.62127	3.61581	9.47965	2.57591		3.0812	8.17941	9.98826	4.40557		8.1798	4.62173		10.7993	5.47119	2.59696	4.34011	7.05836	3.96994	7.78772	11.6966			6.10478	4.95385	9.19108	4.62324	7.36491	8.14081	6.558	7.16975	2.74364	9.25179	3.21678	6.50302	5.62997	12.5925	8.7416	8.11105	5.5148	15.1308		3.66951	1.62367	9.30241	8.79865
SENESCENT_MI_99	12.2879	6.39897	9.96612	9.03634		7.83264		3.00418	3.00936		12.3503	3.67303		7.61341	4.02924	2.36185	6.20715			10.6116	6.04397	4.17149	7.64677	14.7471	5.62666		3.97552	4.04819	10.6798		7.77877	6.95683	4.46825	6.92531	6.01893	10.4218		4.88767	4.97154	11.1675	7.9317	7.32187	6.74494	13.2807	3.72557	4.7712		10.5231	9.57405
QUIESCENT Bulk mean	6.5732	3.82778	5.3362	4.72703	1.75316	4.98994	3.37116	1.41688	1.70134	3.04395	5.4789	2.66609	1.67276	3.82104	2.00087	1.9413	4.58811	3.26828	1.59304	3.57561	3.09687	2.75205	3.87126	4.84327	2.4092	3.04819	3.32985	2.42303	4.04975	1.89323	4.11374	3.75207	3.32655	3.44153	3.23923	4.45064	2.53296	2.67168	2.7749	6.09617	3.98435	3.67265	2.43222	7.36269	2.01465	2.92153	2.06255	3.91595	4.3969
SENESCENT Bulk mean	6.67733	3.96385	6.75866	4.86813	3.19368	4.37466	2.70544	1.67801	2.44012	2.86574	4.58719	2.9534	2.07362	4.69252	2.7724	2.47254	4.40026	3.6445	1.77522	2.39414	4.17437	3.173	3.97438	5.85099	3.74992	2.35855	3.97652	2.64316	4.73696	2.90954	3.90956	4.22871	3.76824	4.1639	3.76659	4.61188	4.1882	2.32799	3.73208	6.92164	4.68547	4.02278	3.39896	8.04678	3.68381	3.35545	2.22606	4.4354	4.96818
[truncated: 21 more columns]
